# Supplementary material for: Concurrent Tuberculosis and COVID-19 Testing from a Single Sputum Specimen for Enhanced Disease Detection
Source: Diagnostics (Basel). 2025 Mar 13;15(6):720. doi: 10.3390/diagnostics15060720 (PMC11940921; doi:10.3390/diagnostics15060720)
Supplement: Supplementary file 1 [file diagnostics-15-00720-s001.zip]

Archive with 1 entries (1 files):
- Supplementary Table_ S1.xlsx
