# Supplementary material for: Concurrent Tuberculosis and COVID-19 Testing from a Single Sputum Specimen for Enhanced Disease Detection
Source: Diagnostics (Basel). 2025 Mar 13;15(6):720. doi: 10.3390/diagnostics15060720 (PMC11940921; doi:10.3390/diagnostics15060720)
Supplement: Supplementary file 1 [file diagnostics-15-00720-s001.zip › Supplementary Table_ S1.xlsx]

## Sheet: Sheet2
Table S1: Symptoms reported by participants
PID	Are you currently experiencing any symptoms of COVID-19?	Sore throat	Nasal congestion/runny nose	Anosmia	Ageusia	Muscle pains	Fatigue for one or more days	Headache	Abdominal aches	Self-reported fever or chills	Cough	Shortness of breath	GIT symptoms	Other symptoms	Are you currently experiencing any symptoms of TB?	Weight loss	Night sweats	Loss of appetite	Coughing more than 2 weeks
CHI-1	No														No
CHI-2	Yes	Yes	Yes	No	Yes	No	No	Yes	No	Yes	Yes	No	No		No
CHI-3	Yes	Yes	Yes	Yes	No	No	No	Yes	No	No	Yes	No	No		No
CHI-4	Yes	Yes	Yes	No	No	No	No	Yes	No	No	Yes	No	No		Yes	No	No	Yes	Yes
CHI-5	Yes	Yes	No	No	No	No	No	Yes	No	Yes	Yes	No	No		No
CHI-6	Yes	Yes	Yes	No	No	No	No	No	No	No	Yes	Yes	No		Yes	No	No	No	Yes
CHI-7	Yes	Yes	No	No	No	No	No	Yes	No	Yes	Yes	No	No		Yes	No	No	No	No
CHI-8	Yes	Yes	No	No	No	No	Yes	Yes	No	Yes	Yes	No	No		Yes	No	No	No	Yes
CHI-9	Yes	Yes	Yes	Yes	No	No	Yes	Yes	Yes	No	Yes	Yes	Yes		No
CHI-10	Yes	Yes	No	No	No	No	No	Yes	No	No	Yes	Yes	No		No
CHI-11	Yes	Yes	Yes	Yes	No	No	Yes	Yes	No	Yes	Yes	No	No		No
CHI-12	Yes	Yes	Yes	No	No	No	No	Yes	No	No	Yes	Yes	Yes		Yes	Yes	No	No	Yes
CHI-13	Yes	Yes	No	Yes	No	No	No	Yes	No	No	Yes	No	No		Yes	No	No	No	Yes
CHI-14	Yes	Yes	No	No	No	No	Yes	Yes	No	No	Yes	No	No		Yes	No	No	No	Yes
CHI-15	Yes	No	No	No	No	No	Yes	Yes	No	Yes	Yes	No	No		Yes	No	Yes	No	No
CHI-16	Yes	No	No	No	Yes	No	No	Yes	No	No	Yes	No	No		Yes	No	No	Yes	No
CHI-17	Yes	No	No	No	Yes	No	No	Yes	No	Yes	Yes	No	No		Yes	No	No	Yes	Yes
CHI-18	Yes	No	No	No	No	No	Yes	Yes	Yes	No	Yes	No	No		Yes	Yes	Yes	No	No
CHI-19	Yes	No	Yes	Yes	Yes	No	No	Yes	No	No	Yes	No	No		Yes	No	Yes	Yes	No
CHI-20	Yes	Yes	Yes	No	No	Yes	Yes	Yes	No	No	Yes	Yes	No		Yes	No	No	No	Yes
CHI-21	Yes	Yes	No	No	No	No	No	Yes	Yes	Yes	Yes	Yes	Yes		Yes	No	No	No	Yes
CHI-22	Yes	Yes	Yes	No	No	No	Yes	Yes	No	Yes	Yes	Yes	No		Yes	No	No	No	Yes
CHI-23	Yes	No	Yes	No	No	Yes	Yes	Yes	No	No	Yes	No	No		Yes	No	No	No	Yes
CHI-24	Yes	No	No	No	No	Yes	Yes	Yes	No	No	Yes	No	No		No
CHI-25	Yes	Yes	No	No	Yes	Yes	No	Yes	No	Yes	Yes	No	No		Yes	Yes	Yes	Yes	Yes
CHI-26	Yes	Yes	Yes	No	No	No	No	Yes	No	No	Yes	No	No		Yes	No	No	No	Yes
CHI-27	Yes	Yes	Yes	No	No	Yes	Yes	Yes	No	Yes	Yes	Yes	No		Yes	Yes	Yes	Yes	No
CHI-28	Yes	Yes	No	No	No	Yes	No	Yes	No	No	Yes	No	No		No
CHI-29	Yes	Yes	No	No	No	No	Yes	Yes	No	No	Yes	No	No		Yes	Yes	No	No	No
CHI-30	Yes	Yes	No	No	No	No	No	Yes	No	No	Yes	Yes	No		Yes	Yes	No	Yes	Yes
CHI-31	Yes	Yes	No	No	No	No	No	Yes	No	No	Yes	No	No		No
CHI-32	Yes	Yes	No	No	No	No	Yes	Yes	Yes	Yes	Yes	No	No		No
CHI-33	Yes	Yes	No	No	Yes	No	Yes	Yes	No	No	Yes	Yes	No		No
CHI-34	Yes	Yes	Yes	No	No	No	Yes	Yes	No	Yes	No	Yes	No		No
CHI-35	Yes	No	No	No	No	Yes	Yes	Yes	Yes	Yes	No	No	No		Yes	No	Yes	Yes	No
CHI-36	Yes	Yes	Yes	No	No	No	Yes	Yes	No	No	No	No	No		No
CHI-37	Yes	Yes	No	No	No	No	No	Yes	No	No	Yes	No	No		No
CHI-38	Yes	Yes	Yes	No	No	No	No	Yes	No	No	No	No	No		No
CHI-39	Yes	Yes	No	No	No	No	No	Yes	No	No	Yes	No	No		No
CHI-40	Yes	Yes	No	No	No	No	Yes	Yes	No	No	Yes	No	No		No
CHI-41	Yes	Yes	Yes	No	Yes	Yes	Yes	Yes	No	No	Yes	No	No		Yes	Yes	No	Yes	Yes
CHI-42	Yes	Yes	No	No	Yes	Yes	Yes	Yes	No	Yes	Yes	No	No		No
CHI-43	Yes	Yes	Yes	No	No	Yes	Yes	Yes	No	Yes	Yes	No	No		Yes	Yes	Yes	No	No
CHI-44	Yes	Yes	Yes	No	No	No	Yes	No	No	No	Yes	Yes	No		No
CHI-45	Yes	Yes	Yes	No	No	No	No	Yes	No	No	Yes	No	No		Yes	No	No	No	No
CHI-46	Yes	No	No	No	No	No	Yes	Yes	No	No	Yes	No	No		Yes	No	Yes	No	Yes
CHI-47	Yes	No	No	Yes	Yes	No	No	No	No	No	Yes	No	No		Yes	Yes	No	Yes	No
CHI-48	Yes	No	No	No	No	No	Yes	Yes	No	No	Yes	No	No		Yes	No	No	No	Yes
CHI-49	Yes	Yes	Yes	Yes	Yes	No	No	Yes	No	No	Yes	No	No		Yes	No	No	Yes	Yes
CHI-50	No														Yes	No	No	No	Yes
CHI-51	Yes	Yes	Yes	No	No	No	No	Yes	No	No	Yes	No	No		Yes	No	Yes	No	Yes
CHI-52	No														Yes	No	No	No	Yes
CHI-53	Yes	Yes	Yes	No	Yes	No	No	Yes	No	No	Yes	No	Yes		Yes	No	Yes	Yes	No
CHI-54	Yes	Yes	No	No	Yes	No	No	Yes	No	No	Yes	No	No		Yes	No	No	Yes	Yes
CHI-55	Yes	Yes	No	No	No	Yes	No	Yes	No	No	Yes	No	No		Yes	No	No	Yes	Yes
CHI-56	Yes	Yes	Yes	No	No	No	No	Yes	No	No	Yes	No	No		Yes	No	No	No	Yes
CHI-57	Yes	Yes	No	No	No	Yes	No	Yes	No	No	Yes	No	No		Yes	No	Yes	No	Yes
CHI-58	Yes	Yes	No	No	Yes	No	Yes	Yes	No	No	Yes	No	No		Yes	No	Yes	Yes	No
CHI-59	Yes	Yes	No	No	No	No	No	Yes	No	No	Yes	No	No		Yes	No	No	No	Yes
CHI-60	Yes	Yes	No	No	No	No	No	Yes	No	No	Yes	No	No		Yes	Yes	Yes	No	No
CHI-61	Yes	Yes	Yes	No	No	No	No	Yes	No	No	Yes	No	No		Yes	No	No	Yes	Yes
CHI-62	Yes	Yes	No	No	No	No	No	Yes	No	Yes	Yes	No	No		No
CHI-63	Yes	Yes	Yes	Yes	No	Yes	Yes	Yes	No	Yes	Yes	Yes	No		Yes	Yes	Yes	Yes	Yes
CHI-64	Yes	Yes	No	No	No	No	Yes	Yes	No	No	Yes	No	No		No
CHI-65	Yes	Yes	Yes	No	No	Yes	Yes	Yes	No	Yes	Yes	No	No		Yes	Yes	Yes	Yes	No
CHI-66	Yes	Yes	Yes	No	No	No	Yes	Yes	No	No	Yes	No	No		Yes	No	Yes	Yes	No
CHI-67	Yes	Yes	Yes	Yes	No	No	Yes	Yes	No	Yes	Yes	Yes	Yes		Yes	Yes	No	Yes	Yes
CHI-68	Yes	Yes	Yes	No	No	No	No	Yes	No	Yes	Yes	No	No		Yes	No	Yes	Yes	No
CHI-69	Yes	Yes	Yes	No	Yes	No	Yes	Yes	No	Yes	Yes	No	No		Yes	No	No	Yes	No
CHI-70	Yes	Yes	Yes	No	No	No	No	Yes	No	No	Yes	No	No		Yes	No	Yes	Yes	No
CHI-71	Yes	Yes	Yes	No	No	No	Yes	Yes	No	Yes	Yes	No	No		Yes	No	Yes	Yes	No
CHI-72	Yes	Yes	Yes	No	Yes	No	Yes	Yes	No	Yes	Yes	Yes	Yes		Yes	Yes	Yes	Yes	Yes
CHI-73	Yes	No	No	No	Yes	Yes	Yes	Yes	No	Yes	Yes	Yes	No		Yes	Yes	Yes	Yes	No
CHI-74	Yes	Yes	Yes	No	Yes	No	No	Yes	No	No	Yes	No	No		Yes	Yes	Yes	Yes	No
CHI-75	Yes	Yes	No	Yes	No	No	No	Yes	No	Yes	Yes	Yes	No		Yes	Yes	No	Yes	No
CHI-76	Yes	Yes	No	No	No	No	No	Yes	No	Yes	Yes	No	No		Yes	Yes	Yes	No	No
CHI-77	Yes	Yes	No	No	No	Yes	Yes	Yes	No	Yes	Yes	No	No		Yes	No	Yes	No	No
CHI-78	Yes	Yes	No	No	No	No	No	Yes	No	No	Yes	No	No		Yes	No	Yes	No	Yes
CHI-79	Yes	Yes	Yes	Yes	Yes	No	Yes	Yes	No	No	Yes	Yes	No		Yes	No	Yes	Yes	No
CHI-80	Yes	Yes	Yes	No	No	No	Yes	Yes	No	No	Yes	Yes	No		Yes	No	Yes	No	No
CHI-81	Yes	Yes	No	Yes	Yes	No	No	Yes	No	No	Yes	No	No		Yes	No	Yes	Yes	No
CHI-82	Yes	Yes	No	Yes	Yes	No	No	Yes	No	No	Yes	No	No		Yes	No	No	Yes	Yes
CHI-83	Yes	Yes	No	No	No	No	Yes	Yes	No	No	Yes	No	No		Yes	Yes	Yes	No	Yes
CHI-84	Yes	Yes	Yes	No	Yes	No	Yes	Yes	No	No	Yes	No	No		Yes	No	No	Yes	Yes
CHI-85	Yes	Yes	No	No	No	No	No	Yes	No	No	Yes	No	Yes		Yes	No	Yes	No	Yes
CHI-86	Yes	Yes	Yes	Yes	Yes	No	No	Yes	No	No	Yes	No	No		Yes	No	Yes	Yes	Yes
CHI-87	Yes	No	No	Yes	Yes	No	No	Yes	No	No	Yes	No	Yes		Yes	No	Yes	Yes	Yes
CHI-88	Yes	Yes	No	No	No	Yes	No	No	No	No	Yes	No	No		Yes	No	Yes	No	Yes
CHI-89	Yes	No	No	No	No	No	No	Yes	No	No	Yes	No	Yes		Yes	Yes	Yes	No	Yes
CHI-90	Yes	No	No	Yes	Yes	No	No	Yes	No	No	Yes	No	Yes		Yes	Yes	No	Yes	Yes
CHI-91	Yes	No	No	Yes	Yes	No	No	Yes	No	No	Yes	No	Yes		Yes	No	No	Yes	Yes
CHI-92	Yes	Yes	No	Yes	Yes	No	No	Yes	No	No	Yes	No	No		Yes	No	No	Yes	Yes
CHI-93	Yes	No	No	Yes	Yes	No	No	Yes	Yes	No	Yes	No	No		Yes	No	Yes	Yes	Yes
CHI-94	Yes	Yes	Yes	No	No	No	No	Yes	No	Yes	Yes	No	No		Yes	Yes	Yes	No	Yes
CHI-95	Yes	No	No	Yes	Yes	No	Yes	Yes	No	No	Yes	No	No		Yes	Yes	No	Yes	Yes
CHI-96	Yes	Yes	No	Yes	Yes	No	No	Yes	No	Yes	Yes	No	No		Yes	No	No	Yes	Yes
CHI-97	Yes	Yes	No	No	No	No	Yes	Yes	No	Yes	Yes	No	Yes		Yes	Yes	Yes	No	Yes
CHI-98	Yes	Yes	No	No	No	No	Yes	No	No	Yes	Yes	No	No		Yes	Yes	Yes	No	Yes
CHI-99	Yes	Yes	No	No	No	No	No	Yes	No	Yes	Yes	No	No		Yes	No	Yes	No	Yes
CHI-100	Yes	No	No	No	No	No	No	Yes	No	Yes	Yes	Yes	No		Yes	Yes	Yes	No	Yes
CHI-101	Yes	Yes	No	No	No	No	No	Yes	Yes	Yes	Yes	No	No		Yes	Yes	No	No	Yes
CHI-102	Yes	No	No	No	No	No	No	Yes	No	No	Yes	No	No		Yes	No	Yes	No	Yes
CHI-103	Yes	Yes	No	No	No	No	Yes	Yes	No	Yes	Yes	No	No		Yes	No	No	No	Yes
CHI-104	Yes	No	No	No	No	No	Yes	Yes	No	Yes	Yes	No	No		Yes	No	Yes	No	Yes
CHI-105	Yes	No	No	No	No	No	Yes	Yes	No	Yes	Yes	No	Yes		Yes	No	No	No	Yes
CHI-106	Yes	Yes	No	No	No	Yes	No	Yes	No	Yes	Yes	No	Yes		Yes	Yes	No	No	Yes
CHI-107	Yes	Yes	No	No	No	Yes	No	Yes	No	No	Yes	No	Yes		Yes	No	No	No	Yes
CHI-108	Yes	No	No	No	No	No	No	Yes	No	Yes	Yes	No	No		Yes	No	No	No	Yes
CHI-109	Yes	No	No	No	No	No	No	Yes	No	Yes	Yes	No	No		Yes	No	Yes	No	Yes
CHI-110	Yes	No	Yes	No	No	No	No	Yes	No	No	Yes	No	No		Yes	Yes	Yes	No	Yes
CHI-111	Yes	Yes	No	No	No	No	No	Yes	No	Yes	Yes	No	No		Yes	No	No	No	Yes
CHI-112	Yes	Yes	No	No	No	No	No	Yes	No	Yes	Yes	No	No		Yes	No	Yes	No	Yes
CHI-113	Yes	No	Yes	Yes	Yes	No	No	Yes	No	Yes	Yes	No	No		Yes	No	No	Yes	Yes
CHI-114	Yes	No	No	No	No	No	No	Yes	No	Yes	Yes	No	No		Yes	Yes	Yes	No	No
CHI-115	Yes	No	No	No	No	Yes	No	Yes	No	Yes	Yes	No	Yes		Yes	No	Yes	No	Yes
CHI-116	Yes	No	No	No	No	No	Yes	Yes	No	Yes	Yes	No	No		Yes	No	No	No	Yes
CHI-117	Yes	No	No	No	No	No	Yes	Yes	No	No	Yes	No	No		Yes	No	Yes	No	Yes
CHI-118	Yes	No	No	No	No	No	Yes	Yes	No	Yes	Yes	No	No		Yes	No	Yes	No	Yes
CHI-119	Yes	No	No	No	No	Yes	No	Yes	No	No	Yes	No	Yes		Yes	Yes	Yes	No	Yes
CHI-120	Yes	No	No	No	No	No	No	Yes	No	Yes	Yes	No	No		Yes	No	No	No	Yes
CHI-121	Yes	No	No	No	No	No	Yes	Yes	Yes	No	Yes	No	No		Yes	No	No	No	Yes
CHI-122	Yes	No	No	No	Yes	No	No	Yes	No	No	Yes	No	No		Yes	Yes	No	Yes	No
CHI-123	Yes	Yes	No	No	No	No	No	Yes	No	No	Yes	No	No		Yes	No	No	No	Yes
CHI-124	Yes	Yes	No	No	No	Yes	Yes	Yes	No	Yes	Yes	No	No		Yes	Yes	No	No	Yes
CHI-125	Yes	Yes	Yes	No	No	No	No	No	No	Yes	Yes	No	No		Yes	Yes	Yes	No	No
CHI-126	Yes	Yes	No	No	No	No	Yes	Yes	No	No	Yes	No	No		Yes	No	No	No	Yes
CHI-127	Yes	No	No	No	No	Yes	Yes	Yes	No	Yes	Yes	No	No		Yes	Yes	Yes	No	No
CHI-128	Yes	Yes	No	Yes	Yes	No	No	Yes	No	No	Yes	No	No		Yes	No	Yes	Yes	No
CHI-129	Yes	Yes	No	No	No	No	Yes	No	No	No	Yes	No	No		Yes	Yes	Yes	No	No
CHI-130	Yes	Yes	No	No	No	No	No	Yes	No	No	Yes	No	No		Yes	Yes	Yes	No	No
CHI-131	Yes	Yes	No	No	No	No	No	Yes	No	Yes	Yes	No	No		Yes	Yes	Yes	No	No
CHI-132	Yes	Yes	Yes	Yes	Yes	No	No	Yes	No	No	Yes	No	No		Yes	No	No	No	Yes
CHI-133	Yes	Yes	No	No	Yes	No	No	No	No	Yes	Yes	No	No		Yes	No	No	Yes	No
CHI-134	Yes	Yes	No	No	No	No	No	Yes	No	No	Yes	No	No		Yes	Yes	No	No	Yes
CHI-135	Yes	Yes	Yes	No	No	No	No	No	No	No	Yes	No	No		Yes	No	No	No	Yes
CHI-136	Yes	No	No	No	No	No	No	Yes	No	No	Yes	No	No		Yes	No	Yes	Yes	No
CHI-137	Yes	No	No	No	No	No	No	Yes	No	No	Yes	Yes	No		Yes	No	No	No	Yes
CHI-138	Yes	Yes	Yes	Yes	Yes	No	No	No	Yes	Yes	Yes	No	No		Yes	No	Yes	Yes	No
CHI-139	Yes	No	No	No	Yes	No	No	Yes	No	Yes	Yes	No	Yes		Yes	No	No	Yes	No
CHI-140	Yes	No	No	No	No	No	No	Yes	No	Yes	Yes	No	No		Yes	No	No	Yes	Yes
CHI-141	Yes	Yes	No	No	No	No	Yes	No	No	No	Yes	No	No		Yes	No	No	No	Yes
CHI-142	Yes	No	No	No	No	No	No	Yes	No	Yes	Yes	No	No		Yes	No	No	No	Yes
CHI-143	Yes	Yes	No	Yes	Yes	No	No	Yes	No	Yes	Yes	No	No		Yes	No	Yes	Yes	No
CHI-144	Yes	Yes	No	No	No	No	Yes	Yes	No	Yes	Yes	No	No		Yes	No	Yes	No	Yes
CHI-145	Yes	No	No	No	No	No	Yes	Yes	No	Yes	Yes	No	No		Yes	No	No	Yes	No
CHI-146	Yes	Yes	Yes	No	No	No	No	Yes	No	No	Yes	No	No		Yes	No	No	No	Yes
CHI-147	Yes	Yes	No	Yes	Yes	No	No	No	Yes	Yes	Yes	No	Yes		Yes	No	Yes	Yes	No
CHI-148	Yes	No	Yes	No	No	No	No	No	No	Yes	Yes	No	No		Yes	No	No	No	Yes
CHI-149	Yes	No	No	No	No	No	No	Yes	No	Yes	Yes	No	No		Yes	Yes	Yes	No	No
CHI-150	Yes	No	No	Yes	Yes	No	No	No	No	No	Yes	No	No		Yes	No	Yes	Yes	No
CHI-151	Yes	No	No	No	Yes	No	No	Yes	No	No	Yes	No	No		Yes	No	Yes	Yes	Yes
CHI-152	Yes	Yes	No	No	No	Yes	Yes	Yes	No	No	Yes	No	No		Yes	No	No	No	Yes
CHI-153	Yes	No	Yes	No	No	No	No	No	Yes	No	Yes	No	No		Yes	Yes	Yes	No	No
CHI-154	Yes	No	No	No	No	No	No	Yes	No	Yes	Yes	No	No		Yes	No	Yes	No	No
CHI-155	Yes	No	No	Yes	Yes	No	Yes	Yes	No	Yes	Yes	No	No		Yes	Yes	Yes	No	Yes
CHI-156	Yes	No	No	No	Yes	No	Yes	Yes	No	Yes	Yes	No	No		Yes	No	No	Yes	No
CHI-157	Yes	No	Yes	Yes	Yes	No	No	Yes	No	Yes	Yes	No	No		Yes	Yes	No	Yes	Yes
CHI-158	Yes	No	No	No	Yes	No	No	Yes	No	Yes	Yes	No	No		Yes	No	No	Yes	No
CHI-159	Yes	No	No	No	No	No	No	Yes	No	Yes	Yes	No	No		Yes	No	No	No	Yes
CHI-160	Yes	Yes	No	No	Yes	No	No	Yes	No	No	Yes	No	No		Yes	Yes	No	Yes	No
CHI-161	Yes	No	No	No	No	No	No	No	Yes	Yes	Yes	No	No		Yes	No	Yes	Yes	No
CHI-162	Yes	Yes	No	Yes	Yes	No	No	No	No	Yes	Yes	No	No		Yes	No	Yes	No	No
CHI-163	Yes	Yes	No	No	No	No	Yes	Yes	No	No	Yes	No	No		Yes	No	No	Yes	Yes
CHI-164	Yes	No	No	No	No	No	Yes	Yes	No	Yes	Yes	No	No		Yes	No	No	No	Yes
CHI-165	Yes	Yes	Yes	No	No	No	No	No	No	Yes	Yes	No	No		Yes	No	No	No	Yes
CHI-166	Yes	No	No	No	Yes	Yes	No	No	No	Yes	Yes	Yes	No		Yes	No	Yes	Yes	No
CHI-167	Yes	Yes	No	Yes	Yes	No	No	No	No	Yes	Yes	No	No		Yes	No	Yes	No	Yes
CHI-168	Yes	No	No	Yes	Yes	No	Yes	Yes	No	No	Yes	No	No		Yes	No	No	Yes	No
CHI-169	Yes	Yes	No	No	Yes	No	No	Yes	No	No	No	No	No		Yes	No	Yes	Yes	No
CHI-170	Yes	Yes	Yes	No	No	No	No	Yes	No	Yes	Yes	No	No		No
CHI-171	Yes	Yes	Yes	No	No	No	No	Yes	No	No	Yes	No	No		Yes	No	No	No	Yes
CHI-172	Yes	Yes	Yes	No	No	No	No	No	No	No	Yes	No	No		Yes	No	Yes	No	Yes
CHI-173	Yes	Yes	No	No	Yes	No	No	Yes	No	Yes	Yes	No	No		Yes	No	No	No	Yes
CHI-174	Yes	No	No	No	Yes	No	Yes	No	No	Yes	Yes	No	No		Yes	No	No	No	Yes
CHI-175	Yes	Yes	No	No	No	No	No	Yes	No	No	Yes	No	No		Yes	No	No	No	Yes
CHI-176	Yes	Yes	No	No	No	Yes	No	Yes	No	Yes	Yes	No	Yes		Yes	No	Yes	No	Yes
CHI-177	Yes	Yes	No	No	No	No	No	Yes	No	Yes	Yes	No	No		Yes	Yes	Yes	No	No
CHI-178	Yes	Yes	No	No	Yes	No	No	Yes	No	No	Yes	No	No		Yes	No	No	Yes	Yes
CHI-179	Yes	Yes	No	No	No	No	No	Yes	Yes	No	Yes	No	No		Yes	Yes	No	No	Yes
CHI-180	Yes	No	Yes	No	Yes	No	No	Yes	No	No	Yes	No	No		Yes	No	Yes	Yes	No
CHI-181	Yes	No	No	No	No	Yes	Yes	Yes	No	No	Yes	No	No		Yes	Yes	Yes	Yes	No
CHI-182	Yes	No	No	No	Yes	No	No	Yes	No	No	Yes	No	No		Yes	No	No	Yes	Yes
CHI-183	Yes	No	No	No	No	No	No	Yes	No	No	Yes	No	Yes		Yes	No	Yes	No	Yes
CHI-184	Yes	Yes	Yes	No	No	No	Yes	No	No	Yes	Yes	No	No		Yes	No	No	No	Yes
CHI-185	Yes	No	No	Yes	Yes	No	Yes	No	No	No	Yes	No	No		Yes	No	No	No	Yes
CHI-186	Yes	No	No	No	Yes	No	No	Yes	No	No	Yes	No	No		Yes	Yes	Yes	No	Yes
CHI-187	Yes	Yes	No	No	Yes	No	No	No	No	No	Yes	No	No		Yes	No	No	Yes	Yes
CHI-188	Yes	Yes	Yes	No	No	No	No	No	No	No	Yes	No	No		No
CHI-189	Yes	No	Yes	No	No	No	No	Yes	No	No	Yes	No	No		Yes	No	No	No	Yes
CHI-190	Yes	Yes	Yes	Yes	Yes	No	No	No	No	No	Yes	No	No		Yes	No	No	No	Yes
CHI-191	Yes	No	No	No	No	No	Yes	Yes	No	No	Yes	No	No		No
CHI-192	Yes	Yes	No	No	No	No	No	Yes	No	No	Yes	No	No		Yes	No	Yes	Yes	No
CHI-193	Yes	No	Yes	Yes	Yes	No	No	Yes	Yes	No	Yes	No	No		Yes	No	Yes	Yes	Yes
CHI-194	Yes	Yes	No	No	No	No	No	Yes	No	No	Yes	No	No		Yes	No	No	No	Yes
CHI-195	Yes	No	Yes	Yes	Yes	No	Yes	No	No	No	Yes	No	No		Yes	No	No	Yes	Yes
CHI-196	Yes	Yes	No	No	No	No	Yes	No	No	Yes	Yes	No	No		Yes	No	Yes	Yes	No
CHI-197	Yes	Yes	No	Yes	Yes	No	No	Yes	No	No	Yes	No	No		Yes	No	No	No	Yes
CHI-198	Yes	No	No	No	No	No	Yes	No	No	Yes	Yes	No	No		Yes	Yes	Yes	No	No
CHI-199	Yes	Yes	No	No	No	No	No	No	No	Yes	Yes	No	No		Yes	No	No	No	Yes
CHI-200	Yes	No	No	No	Yes	No	No	Yes	No	No	Yes	No	No		Yes	No	No	Yes	Yes
CHI-201	Yes	Yes	No	No	Yes	No	No	No	No	No	Yes	No	No		Yes	No	Yes	Yes	No
CHI-202	Yes	Yes	No	No	No	No	Yes	No	No	No	Yes	No	No		Yes	No	No	Yes	No
CHI-203	Yes	No	No	No	Yes	No	Yes	No	No	No	Yes	No	No		Yes	No	Yes	Yes	Yes
CHI-204	Yes	Yes	Yes	No	No	No	Yes	Yes	No	Yes	Yes	No	No		Yes	No	No	No	Yes
CHI-205	Yes	Yes	No	No	No	No	No	Yes	No	Yes	Yes	No	No		Yes	Yes	No	Yes	Yes
CHI-206	Yes	No	No	No	No	No	Yes	Yes	No	Yes	Yes	No	No		Yes	No	No	No	Yes
CHI-207	Yes	Yes	No	No	No	No	Yes	No	No	No	Yes	No	No		Yes	No	No	No	Yes
CHI-208	Yes	No	No	No	No	Yes	No	No	Yes	Yes	Yes	No	No		No
CHI-209	Yes	No	Yes	No	No	No	Yes	No	No	No	Yes	No	No		No
CHI-210	Yes	Yes	No	No	Yes	No	No	Yes	No	Yes	Yes	No	No		Yes	No	No	No	Yes
CHI-211	Yes	Yes	Yes	No	Yes	No	No	Yes	No	No	Yes	No	Yes		Yes	No	Yes	Yes	No
CHI-212	Yes	Yes	No	No	No	No	Yes	Yes	No	Yes	Yes	No	No		Yes	No	No	No	Yes
CHI-213	Yes	No	Yes	No	No	No	Yes	No	No	No	Yes	No	No		Yes	No	No	No	Yes
CHI-214	Yes	No	No	No	No	Yes	Yes	No	No	Yes	Yes	No	No		Yes	Yes	Yes	No	Yes
CHI-215	Yes	Yes	No	No	No	No	Yes	No	Yes	Yes	Yes	No	No		Yes	No	No	No	Yes
CHI-216	Yes	No	Yes	No	No	No	Yes	No	No	Yes	Yes	No	No		Yes	No	No	No	Yes
CHI-217	Yes	Yes	Yes	No	No	No	No	No	No	Yes	Yes	No	No		Yes	Yes	Yes	No	No
CHI-218	Yes	Yes	No	No	No	No	No	Yes	No	Yes	Yes	No	No		Yes	No	No	No	Yes
CHI-219	No														No
CHI-220	No														No
CHI-221	Yes	No	Yes	No	No	No	No	Yes	No	No	Yes	No	No		Yes	No	No	No	Yes
CHI-222	Yes	No	No	No	Yes	No	No	Yes	No	No	Yes	No	No		Yes	No	No	Yes	Yes
CHI-223	Yes	No	Yes	No	No	No	Yes	No	No	Yes	Yes	No	No		Yes	No	No	No	Yes
CHI-224	No														No
CHI-225	No														No
CHI-226	Yes	No	Yes	No	No	No	No	Yes	No	Yes	Yes	No	No		Yes	No	No	No	Yes
CHI-227	Yes	No	No	No	No	No	Yes	Yes	No	Yes	Yes	No	No		Yes	Yes	Yes	Yes	Yes
CHI-228	Yes	Yes	Yes	No	No	No	No	No	No	Yes	Yes	No	No		Yes	Yes	No	No	Yes
CHI-229	No														No
CHI-230	Yes	No	Yes	Yes	Yes	No	No	No	No	Yes	Yes	No	No		Yes	No	No	Yes	Yes
CHI-231	Yes	No	No	No	No	No	Yes	Yes	No	No	Yes	No	No		Yes	No	Yes	No	Yes
CHI-232	Yes	Yes	No	No	Yes	Yes	No	Yes	No	No	Yes	No	No		Yes	No	No	No	Yes
CHI-233	Yes	Yes	Yes	No	Yes	No	No	No	No	No	Yes	No	No		Yes	No	Yes	Yes	No
CHI-234	Yes	Yes	No	Yes	No	No	No	No	No	No	Yes	No	No		Yes	No	No	No	Yes
CHI-235	Yes	Yes	Yes	Yes	Yes	No	No	No	No	No	Yes	No	No		Yes	No	No	Yes	Yes
CHI-236	Yes	Yes	No	No	No	No	Yes	Yes	No	Yes	Yes	No	No		Yes	Yes	Yes	No	No
CHI-237	Yes	Yes	No	Yes	Yes	No	No	Yes	No	No	Yes	No	No		Yes	No	No	Yes	Yes
CHI-238	No														No
CHI-239	Yes	Yes	No	No	No	No	No	Yes	No	No	Yes	No	No		Yes	No	No	No	Yes
CHI-240	No														No
CHI-241	No														No
CHI-242	Yes	Yes	No	Yes	No	No	No	No	No	Yes	Yes	Yes	No		Yes	No	Yes	Yes	No
CHI-243	Yes	Yes	Yes	Yes	No	No	No	No	No	No	Yes	Yes	No		Yes	No	No	No	Yes
CHI-244	Yes	Yes	No	No	No	No	No	Yes	No	No	Yes	No	No		Yes	Yes	No	No	Yes
CHI-245	Yes	Yes	No	No	No	No	No	Yes	No	Yes	Yes	No	No		Yes	No	No	No	Yes
CHI-246	Yes	Yes	No	Yes	Yes	No	No	No	No	No	Yes	No	No		Yes	No	Yes	Yes	Yes
CHI-247	Yes	Yes	No	No	No	No	No	Yes	No	Yes	Yes	No	No		Yes	No	No	No	Yes
CHI-248	Yes	Yes	No	Yes	Yes	No	No	Yes	No	No	Yes	No	No		Yes	No	Yes	Yes	No
CHI-249	Yes	No	No	No	No	No	Yes	Yes	No	Yes	Yes	No	No		Yes	No	No	No	Yes
CHI-250	Yes	No	Yes	No	No	No	No	Yes	No	No	Yes	No	No		Yes	No	No	No	Yes
CHI-251	Yes	Yes	Yes	No	No	No	No	Yes	No	No	Yes	No	No		Yes	No	No	No	Yes
CHI-252	Yes	Yes	No	Yes	No	No	Yes	No	No	No	Yes	No	No		Yes	No	No	No	Yes
CHI-253	Yes	Yes	No	No	No	No	No	Yes	No	Yes	Yes	No	No		Yes	No	Yes	No	Yes
CHI-254	Yes	Yes	Yes	No	No	No	Yes	No	No	No	Yes	No	No		Yes	No	No	Yes	Yes
CHI-255	Yes	No	Yes	No	No	No	No	No	No	Yes	Yes	No	No		Yes	No	No	No	Yes
CHI-256	No														No
CHI-257	Yes	Yes	Yes	No	No	No	No	Yes	No	Yes	Yes	No	No		Yes	No	Yes	No	Yes
CHI-258	No														No
CHI-259	Yes	Yes	No	No	No	No	No	Yes	No	No	Yes	No	No		Yes	Yes	No	No	Yes
CHI-260	Yes	No	No	No	No	Yes	Yes	Yes	No	Yes	Yes	No	No		Yes	No	No	No	Yes
CHI-261	Yes	Yes	Yes	No	No	No	Yes	Yes	No	No	Yes	No	No		Yes	No	No	No	Yes
CHI-262	Yes	No	Yes	Yes	Yes	No	No	Yes	No	Yes	Yes	No	No		Yes	No	No	Yes	Yes
CHI-263	Yes	No	No	No	No	No	Yes	Yes	No	No	Yes	No	No		No
CHI-264	Yes	Yes	Yes	No	No	No	Yes	No	No	Yes	Yes	Yes	Yes		No
CHI-265	Yes	Yes	Yes	No	No	No	Yes	Yes	No	No	Yes	Yes	No		Yes	Yes	No	Yes	No
CHI-266	Yes	Yes	No	No	No	No	Yes	Yes	No	Yes	Yes	Yes	No		Yes	Yes	Yes	Yes	No
CHI-267	Yes	Yes	No	Yes	Yes	No	Yes	Yes	No	No	Yes	Yes	Yes		Yes	Yes	Yes	Yes	No
CHI-268	Yes	No	Yes	No	No	No	No	Yes	No	Yes	Yes	No	No		No
CHI-269	Yes	No	No	No	No	No	Yes	No	No	Yes	Yes	No	No		Yes	Yes	Yes	Yes	Yes
CHI-270	Yes	Yes	Yes	No	No	No	No	Yes	No	No	Yes	No	No		No
CHI-271	Yes	Yes	No	No	No	No	No	Yes	No	No	Yes	No	No		No
CHI-272	Yes	Yes	No	No	No	No	No	Yes	No	No	Yes	No	No		No
CHI-273	Yes	Yes	No	No	No	No	Yes	Yes	No	No	Yes	No	No		Yes	Yes	Yes	Yes	Yes
CHI-274	Yes	Yes	No	No	No	No	No	Yes	No	No	Yes	No	No		No
CHI-275	Yes	Yes	Yes	No	Yes	No	Yes	Yes	No	No	Yes	No	No		Yes	No	No	Yes	Yes
CHI-276	Yes	Yes	Yes	Yes	Yes	No	No	No	No	Yes	Yes	No	No		Yes	No	Yes	Yes	Yes
CHI-277	Yes	No	Yes	No	No	No	No	Yes	No	No	Yes	No	No		No
CHI-278	Yes	Yes	No	No	Yes	No	Yes	Yes	No	No	Yes	No	No		Yes	Yes	No	Yes	Yes
CHI-279	Yes	Yes	No	No	No	No	No	Yes	No	No	Yes	No	No		No
CHI-280	Yes	Yes	Yes	No	Yes	No	No	Yes	No	No	Yes	No	No		No
CHI-281	Yes	Yes	Yes	No	No	No	No	Yes	No	No	Yes	No	No		Yes	Yes	Yes	Yes	No
CHI-282	Yes	Yes	Yes	No	No	No	Yes	Yes	No	No	Yes	Yes	No		No
CHI-283	Yes	Yes	Yes	No	No	No	No	Yes	No	No	Yes	Yes	No		No
CHI-284	Yes	Yes	No	No	No	No	No	Yes	No	No	Yes	Yes	No		No
CHI-285	Yes	Yes	No	No	No	No	No	Yes	No	No	Yes	No	No		No
CHI-286	Yes	Yes	Yes	No	No	No	Yes	Yes	No	No	Yes	Yes	No		Yes	No	Yes	Yes	Yes
CHI-287	Yes	Yes	No	No	No	No	No	Yes	No	No	Yes	No	No		No
CHI-288	Yes	Yes	Yes	No	No	No	Yes	Yes	No	No	Yes	Yes	No		No
CHI-289	Yes	Yes	No	No	No	No	No	Yes	No	No	No	Yes	No		No
CHI-290	Yes	Yes	No	No	No	No	Yes	Yes	No	No	Yes	Yes	No		Yes	Yes	No	Yes	Yes
CHI-291	Yes	Yes	No	No	No	No	No	Yes	No	No	Yes	Yes	No		No
CHI-292	Yes	Yes	Yes	No	No	No	No	Yes	No	Yes	Yes	No	No		Yes	No	Yes	Yes	No
CHI-293	Yes	No	No	No	No	No	No	Yes	No	No	Yes	Yes	No		No
CHI-294	Yes	Yes	Yes	No	No	No	No	Yes	No	No	Yes	No	No		No
CHI-295	Yes	Yes	Yes	No	No	No	No	Yes	No	Yes	Yes	Yes	No		No
CHI-296	No														No
CHI-297	Yes	Yes	Yes	No	No	No	No	Yes	No	Yes	Yes	No	No		No
CHI-298	Yes	Yes	No	No	No	No	No	Yes	No	No	Yes	No	No		No
CHI-299	Yes	Yes	Yes	Yes	Yes	No	No	Yes	No	No	Yes	No	No		No
CHI-300	Yes	Yes	Yes	No	No	No	No	Yes	No	No	Yes	Yes	No		Yes	Yes	No	Yes	Yes
CHI-301	Yes	Yes	Yes	No	Yes	No	No	Yes	No	No	Yes	No	No		Yes	Yes	Yes	Yes	Yes
CHI-302	Yes	Yes	Yes	No	No	No	No	Yes	No	No	Yes	No	No		No
CHI-303	Yes	Yes	Yes	No	No	No	No	Yes	No	No	Yes	No	No		No
CHI-304	Yes	Yes	Yes	No	Yes	No	No	Yes	No	No	Yes	No	No		No
CHI-305	Yes	Yes	Yes	Yes	No	No	No	Yes	No	No	Yes	Yes	No		Yes	Yes	Yes	Yes	No
CHI-306	Yes	Yes	Yes	No	No	No	No	Yes	No	No	Yes	No	No		Yes	No	Yes	Yes	Yes
CHI-307	Yes	No	No	Yes	Yes	No	No	Yes	No	Yes	Yes	No	No		Yes	No	Yes	Yes	Yes
CHI-308	Yes	Yes	No	No	No	No	No	Yes	No	Yes	Yes	No	No		Yes	Yes	Yes	No	Yes
CHI-309	No														No
CHI-310	Yes	Yes	No	No	No	No	No	Yes	No	No	Yes	No	No		Yes	Yes	Yes	No	Yes
CHI-311	Yes	Yes	Yes	No	No	No	Yes	No	No	No	Yes	No	No		No
CHI-312	Yes	Yes	Yes	No	No	No	No	Yes	No	No	Yes	No	No		No
CHI-313	Yes	Yes	No	No	No	No	No	Yes	No	No	Yes	No	No		No
CHI-314	Yes	Yes	Yes	No	Yes	Yes	Yes	Yes	No	Yes	Yes	Yes	No		No
CHI-315	Yes	Yes	Yes	No	No	No	No	Yes	No	No	Yes	No	No		No
CHI-316	Yes	Yes	Yes	No	No	No	Yes	Yes	No	No	Yes	No	No		No
CHI-317	Yes	Yes	No	No	No	No	No	Yes	No	No	Yes	Yes	No		No
CHI-318	Yes	Yes	Yes	No	No	No	No	Yes	No	No	Yes	No	No		No
CHI-319	Yes	Yes	Yes	No	No	No	No	Yes	No	No	Yes	No	No		No
CHI-320	Yes	Yes	Yes	No	No	No	No	Yes	No	No	Yes	No	No		No
CHI-321	Yes	Yes	Yes	No	No	No	No	No	No	No	Yes	Yes	No		No
CHI-322	Yes	Yes	No	No	No	No	No	Yes	No	No	Yes	No	No		Yes	Yes	Yes	Yes	Yes
CHI-323	Yes	Yes	Yes	No	No	No	No	Yes	No	No	No	Yes	No	Chest pain	No
CHI-324	Yes	Yes	Yes	No	Yes	No	Yes	Yes	No	Yes	Yes	Yes	No		Yes	Yes	Yes	Yes	Yes
CHI-325	Yes	Yes	Yes	No	No	No	Yes	Yes	No	No	Yes	Yes	No	Coughing sputum with blood	Yes	No	Yes	Yes	Yes
CHI-326	Yes	Yes	Yes	No	No	No	Yes	Yes	No	Yes	Yes	Yes	No		No
CHI-327	Yes	Yes	Yes	No	Yes	Yes	Yes	Yes	No	Yes	Yes	Yes	No		No
CHI-328	Yes	Yes	Yes	No	No	No	Yes	Yes	No	Yes	Yes	Yes	No	Chest pain	No
CHI-329	Yes	Yes	Yes	No	No	No	No	Yes	No	No	Yes	No	No	Chest pain	No
CHI-330	Yes	Yes	Yes	Yes	Yes	No	Yes	Yes	No	Yes	No	Yes	No	Chest pain and dizziness	No
CHI-331	Yes	Yes	Yes	No	No	No	No	Yes	Yes	Yes	Yes	Yes	No		No
CHI-332	Yes	Yes	Yes	No	No	No	Yes	Yes	Yes	No	Yes	Yes	No	Tonsillitis	No
CHI-333	Yes	Yes	Yes	No	No	No	No	Yes	No	Yes	Yes	No	No		Yes	No	No	No	Yes
CHI-334	Yes	Yes	Yes	No	No	No	No	Yes	No	Yes	Yes	No	No	Chest pain	Yes	No	Yes	No	Yes
CHI-335	No														No
CHI-336	Yes	Yes	Yes	No	No	No	Yes	Yes	No	Yes	Yes	No	No	Chest pain	No
CHI-337	Yes	Yes	Yes	Yes	No	No	No	Yes	No	Yes	No	No	No		No
CHI-338	Yes	Yes	Yes	No	No	No	Yes	Yes	No	Yes	Yes	Yes	No	Chest pain	No
CHI-339	Yes	Yes	Yes	No	No	No	Yes	Yes	No	No	Yes	Yes	No	Chest pain	No
CHI-340	Yes	Yes	Yes	No	No	No	Yes	Yes	No	No	Yes	Yes	No	Chest pain	No
CHI-341	Yes	Yes	Yes	No	No	No	Yes	Yes	No	No	Yes	Yes	No		No
CHI-342	No														No
CHI-343	Yes	Yes	Yes	No	No	Yes	Yes	Yes	Yes	No	Yes	Yes	No		Yes	Yes	No	Yes	Yes
CHI-344	Yes	Yes	Yes	Yes	Yes	No	Yes	Yes	No	Yes	Yes	Yes	No	Chest pain	Yes	No	Yes	Yes	Yes
CHI-345	Yes	Yes	Yes	No	No	No	Yes	Yes	No	No	Yes	No	No		No
CHI-346	Yes	Yes	Yes	No	No	No	Yes	Yes	No	Yes	Yes	Yes	No		No
CHI-347	Yes	Yes	Yes	No	No	Yes	Yes	Yes	No	No	Yes	Yes	No		No
CHI-348	Yes	Yes	Yes	No	No	No	Yes	No	No	Yes	Yes	Yes	No	Chest pain	No
CHI-349	Yes	Yes	No	Yes	Yes	No	Yes	Yes	No	No	Yes	Yes	No	Chest pain	No
CHI-350	Yes	Yes	Yes	No	No	Yes	Yes	Yes	No	Yes	Yes	Yes	No		Yes	No	Yes	Yes	Yes
CHI-351	Yes	Yes	Yes	No	No	No	No	Yes	No	Yes	Yes	No	No		No
CHI-352	Yes	No	Yes	No	Yes	Yes	Yes	Yes	No	No	Yes	Yes	No		Yes	No	Yes	Yes	Yes
CHI-353	Yes	Yes	Yes	No	No	Yes	Yes	No	No	No	Yes	No	No	Chest pain	No
CHI-354	No														No
CHI-355	Yes	Yes	No	No	No	No	Yes	No	No	No	Yes	No	No		Yes	Yes	Yes	No	Yes
CHI-356	Yes	Yes	No	No	No	No	No	Yes	No	No	Yes	Yes	No		No
CHI-357	Yes	Yes	No	No	No	No	Yes	Yes	No	No	Yes	Yes	No	Chest pain	No
CHI-358	No														No
CHI-359	No														No
CHI-360	Yes	Yes	Yes	No	No	Yes	Yes	Yes	No	Yes	Yes	No	No		No
CHI-361	Yes	No	Yes	No	No	No	Yes	No	Yes	No	Yes	No	No		Yes	No	Yes	No	Yes
CHI-362	Yes	Yes	Yes	No	No	Yes	Yes	Yes	No	Yes	Yes	Yes	No		Yes	Yes	Yes	Yes	Yes
CHI-363	Yes	Yes	Yes	Yes	Yes	Yes	Yes	Yes	Yes	Yes	Yes	Yes	Yes	Chest pain and dizziness	Yes	Yes	Yes	Yes	Yes
CHI-364	Yes	Yes	No	No	No	Yes	Yes	Yes	Yes	Yes	Yes	No	No		No
CHI-365	Yes	Yes	No	No	No	No	Yes	Yes	No	No	Yes	No	No		Yes	No	Yes	Yes	No
CHI-366	Yes	Yes	Yes	No	Yes	No	Yes	Yes	No	Yes	Yes	Yes	No		No
CHI-367	Yes	Yes	Yes	No	No	Yes	No	Yes	No	No	Yes	No	No		No
CHI-368	Yes	Yes	Yes	Yes	Yes	No	Yes	No	No	Yes	Yes	Yes	No		Yes	Yes	Yes	Yes	Yes
CHI-369	Yes	Yes	Yes	No	No	Yes	Yes	Yes	No	Yes	Yes	No	Yes	Chest pain	Yes	Yes	Yes	Yes	Yes
CHI-370	No														No
CHI-371	Yes	No	No	No	No	No	Yes	Yes	No	Yes	Yes	Yes	No	Chest pain	Yes	Yes	Yes	Yes	Yes
CHI-372	Yes	Yes	Yes	Yes	No	No	No	Yes	No	No	Yes	Yes	No		No
CHI-373	Yes	Yes	Yes	Yes	Yes	No	Yes	Yes	Yes	No	Yes	Yes	No		Yes	No	Yes	Yes	Yes
CHI-374	Yes	Yes	Yes	No	No	No	Yes	Yes	No	No	Yes	Yes	No		No
CHI-375	Yes	Yes	Yes	No	No	Yes	Yes	Yes	No	Yes	Yes	Yes	No		No
CHI-376	Yes	Yes	No	No	No	Yes	Yes	Yes	Yes	No	Yes	No	No	Chest pain	No
CHI-377	Yes	Yes	Yes	No	No	No	Yes	Yes	No	Yes	Yes	Yes	No		No
CHI-378	Yes	Yes	Yes	No	No	No	No	Yes	No	No	Yes	Yes	No		No
CHI-379	No														No
CHI-380	Yes	Yes	Yes	No	No	No	Yes	Yes	No	Yes	Yes	Yes	No		No
CHI-381	Yes	Yes	Yes	No	No	No	Yes	Yes	No	Yes	Yes	Yes	No		No
CHI-382	Yes	Yes	Yes	No	No	No	Yes	Yes	No	No	Yes	No	No	Chest pain	No
CHI-383	Yes	Yes	Yes	No	No	No	Yes	Yes	No	No	Yes	Yes	No		No
CHI-384	Yes	Yes	Yes	No	No	No	No	Yes	No	No	Yes	Yes	No	Chest pain	No
CHI-385	Yes	Yes	Yes	Yes	No	No	No	Yes	No	No	Yes	No	Yes	Chest pain	No
CHI-386	Yes	Yes	Yes	No	No	No	Yes	Yes	Yes	No	Yes	Yes	No		No
CHI-387	Yes	Yes	Yes	No	No	No	Yes	Yes	No	Yes	Yes	Yes	No	Chest pain	No
CHI-388	Yes	Yes	Yes	No	No	Yes	Yes	Yes	Yes	Yes	Yes	Yes	No	Chest pain	No
CHI-389	Yes	Yes	Yes	No	No	Yes	No	No	No	Yes	No	No	No		No
CHI-390	Yes	Yes	No	No	No	No	Yes	No	No	Yes	No	Yes	No		No
CHI-391	Yes	Yes	Yes	No	No	No	No	Yes	No	Yes	No	No	No		No
CHI-392	Yes	Yes	Yes	No	No	Yes	Yes	No	No	Yes	Yes	Yes	No		No
CHI-393	Yes	Yes	Yes	No	No	Yes	Yes	Yes	No	Yes	Yes	No	No		No
CHI-394	Yes	Yes	No	No	No	No	No	No	No	Yes	Yes	Yes	No	Chest pain and Tonsillitis	No
CHI-395	Yes	Yes	Yes	No	No	Yes	Yes	Yes	No	Yes	Yes	Yes	Yes	Chest pain	Yes	No	Yes	Yes	Yes
CHI-396	Yes	Yes	Yes	No	No	Yes	Yes	Yes	No	Yes	Yes	No	No	Chest pain	Yes	No	No	No	Yes
CHI-397	No														No
CHI-398	Yes	Yes	Yes	No	No	No	Yes	Yes	No	Yes	Yes	No	No	Chest pain	No
CHI-399	Yes	Yes	Yes	No	No	No	Yes	Yes	No	Yes	Yes	Yes	No		No
CHI-400	Yes	Yes	Yes	No	No	No	Yes	Yes	No	Yes	Yes	No	No		No
CHI-401	Yes	Yes	Yes	Yes	Yes	Yes	Yes	Yes	No	Yes	Yes	Yes	No	Chest pain	Yes	Yes	Yes	Yes	Yes
CHI-402	Yes	Yes	Yes	No	No	No	Yes	Yes	No	No	Yes	Yes	No	Chest pain	No
CHI-403	Yes	Yes	Yes	No	Yes	Yes	Yes	Yes	Yes	Yes	Yes	Yes	No		No
CHI-404	Yes	Yes	Yes	No	No	No	Yes	Yes	No	Yes	Yes	Yes	No		No
CHI-405	Yes	Yes	Yes	No	No	No	Yes	Yes	Yes	Yes	Yes	No	No	Chest pain	No
CHI-406	Yes	Yes	Yes	Yes	Yes	Yes	Yes	Yes	Yes	No	Yes	No	No	Chest pain	No
CHI-407	Yes	Yes	Yes	No	No	No	No	Yes	No	Yes	Yes	Yes	No		No
CHI-408	Yes	Yes	Yes	No	No	Yes	Yes	Yes	Yes	Yes	Yes	Yes	No		No
CHI-409	Yes	Yes	Yes	No	No	No	Yes	Yes	No	Yes	Yes	Yes	No		No
CHI-410	Yes	Yes	Yes	No	No	No	No	Yes	No	No	Yes	No	No		No
CHI-411	Yes	Yes	Yes	No	No	Yes	Yes	Yes	No	Yes	Yes	Yes	No	Chest pain	No
CHI-412	Yes	Yes	Yes	No	No	No	Yes	Yes	No	Yes	Yes	Yes	No	Chest pain	No
CHI-413	Yes	Yes	Yes	Yes	Yes	No	Yes	Yes	No	Yes	Yes	No	No		Yes	Yes	Yes	Yes	Yes
CHI-414	Yes	Yes	No	No	Yes	No	Yes	Yes	No	Yes	Yes	Yes	No		No
CHI-415	Yes	Yes	Yes	No	No	Yes	No	Yes	No	Yes	Yes	Yes	No	Chest pain	No
CHI-416	Yes	Yes	Yes	No	No	Yes	No	Yes	No	No	No	No	Yes		No
CHI-417	Yes	Yes	Yes	No	No	No	No	Yes	No	No	Yes	Yes	No		No
CHI-418	Yes	Yes	Yes	No	No	No	Yes	Yes	No	Yes	Yes	Yes	No		No
CHI-419	Yes	Yes	Yes	No	No	No	Yes	Yes	No	Yes	Yes	Yes	No	Chest pain	No
CHI-420	Yes	Yes	Yes	No	No	No	Yes	Yes	No	Yes	Yes	Yes	No	Chest pain	No
CHI-421	Yes	Yes	Yes	No	No	No	Yes	Yes	Yes	Yes	Yes	Yes	No		No
CHI-422	Yes	Yes	Yes	No	No	No	Yes	Yes	No	Yes	Yes	Yes	No		No
CHI-423	Yes	Yes	Yes	Yes	Yes	No	Yes	Yes	No	No	Yes	No	Yes		No
CHI-424	Yes	Yes	Yes	No	No	No	Yes	Yes	Yes	No	Yes	Yes	No		No
CHI-425	Yes	Yes	Yes	Yes	Yes	No	Yes	Yes	No	Yes	Yes	No	No	Chest pain	No
CHI-426	Yes	Yes	Yes	No	Yes	No	Yes	Yes	Yes	Yes	Yes	Yes	No	Chest pain	Yes	Yes	Yes	Yes	No
CHI-427	Yes	Yes	Yes	No	No	Yes	Yes	Yes	Yes	Yes	Yes	Yes	No	Chest pain	No
CHI-428	Yes	Yes	Yes	No	Yes	No	Yes	No	No	No	Yes	No	No		No
CHI-429	Yes	Yes	Yes	Yes	Yes	No	Yes	Yes	No	Yes	Yes	Yes	No	Chest pain	No
CHI-430	Yes	Yes	Yes	No	No	No	No	Yes	No	No	Yes	Yes	No		No
CHI-431	Yes	Yes	Yes	No	No	No	No	No	No	No	Yes	Yes	No		No
CHI-432	Yes	Yes	Yes	No	No	No	Yes	Yes	No	Yes	Yes	Yes	No	Tonsillitis	No
CHI-433	Yes	Yes	Yes	No	Yes	No	Yes	Yes	No	Yes	Yes	No	No		No
CHI-434	Yes	Yes	Yes	No	No	Yes	Yes	Yes	Yes	Yes	Yes	Yes	No		No
CHI-435	Yes	Yes	Yes	No	Yes	Yes	Yes	Yes	No	No	Yes	Yes	No	Chest pain	No
CHI-436	Yes	Yes	No	No	No	Yes	Yes	Yes	Yes	Yes	Yes	No	No	Chest pain	No
CHI-437	Yes	Yes	Yes	No	Yes	Yes	Yes	Yes	Yes	Yes	Yes	No	No		No
CHI-438	Yes	Yes	Yes	No	Yes	Yes	Yes	Yes	No	Yes	Yes	No	Yes		No
CHI-439	No														No
CHI-440	Yes	Yes	Yes	No	No	Yes	Yes	Yes	Yes	Yes	Yes	Yes	No		No
CHI-441	Yes	Yes	Yes	No	No	No	Yes	Yes	No	No	Yes	No	No	Tonsillitis	No
CHI-442	Yes	Yes	Yes	Yes	Yes	Yes	Yes	Yes	Yes	Yes	Yes	No	No		Yes	Yes	Yes	Yes	No
CHI-443	Yes	Yes	Yes	No	Yes	No	Yes	Yes	No	Yes	Yes	Yes	No		No
CHI-444	Yes	Yes	Yes	Yes	Yes	Yes	Yes	Yes	Yes	Yes	Yes	No	No	Chest pain	No
CHI-445	Yes	Yes	Yes	Yes	Yes	No	No	Yes	No	Yes	Yes	Yes	No	Chest pain	No
CHI-446	Yes	Yes	Yes	No	Yes	Yes	Yes	Yes	Yes	Yes	Yes	No	No	Chest pain	Yes	No	Yes	No	Yes
CHI-447	Yes	Yes	No	No	No	No	Yes	Yes	No	Yes	Yes	No	No		No
CHI-448	Yes	Yes	Yes	No	Yes	Yes	Yes	Yes	No	Yes	Yes	Yes	No		No
CHI-449	Yes	Yes	Yes	No	No	No	No	Yes	No	Yes	Yes	No	No		No
CHI-450	Yes	Yes	No	No	Yes	No	No	Yes	Yes	No	Yes	No	No		No
CHI-451	Yes	Yes	Yes	No	No	Yes	Yes	Yes	No	Yes	Yes	Yes	Yes	Chest pain and dizziness	No
CHI-452	Yes	No	Yes	Yes	Yes	No	No	No	No	No	Yes	No	No		Yes	No	Yes	Yes	No
CHI-453	Yes	Yes	No	No	Yes	No	No	Yes	No	No	Yes	No	No		Yes	No	No	Yes	Yes
CHI-454	Yes	No	Yes	No	No	No	No	Yes	No	Yes	Yes	No	No		Yes	Yes	Yes	No	No
CHI-455	Yes	Yes	Yes	Yes	No	No	No	No	No	Yes	Yes	No	No		Yes	No	Yes	Yes	No
CHI-456	Yes	Yes	No	Yes	Yes	No	No	Yes	No	Yes	Yes	No	No		Yes	Yes	Yes	Yes	No
CHI-457	Yes	Yes	Yes	Yes	Yes	No	Yes	Yes	Yes	Yes	Yes	Yes	No		No
CHI-458	Yes	Yes	Yes	No	No	No	Yes	Yes	No	Yes	Yes	Yes	No		No
CHI-459	Yes	Yes	Yes	No	Yes	No	Yes	Yes	Yes	No	Yes	Yes	No		No
CHI-460	Yes	Yes	Yes	No	No	No	No	No	No	Yes	Yes	Yes	No	Tonsillitis	No
CHI-461	Yes	Yes	Yes	No	No	No	Yes	Yes	No	No	Yes	Yes	No		No
CHI-462	Yes	Yes	Yes	No	Yes	No	Yes	Yes	Yes	Yes	Yes	No	No		No
CHI-463	Yes	Yes	No	Yes	Yes	Yes	Yes	Yes	No	Yes	No	Yes	Yes		No
CHI-464	Yes	Yes	Yes	No	No	No	Yes	Yes	No	Yes	Yes	Yes	No		No
CHI-465	Yes	Yes	Yes	No	No	No	Yes	Yes	No	Yes	Yes	Yes	No		No
CHI-466	Yes	Yes	Yes	Yes	No	Yes	Yes	Yes	No	Yes	Yes	Yes	No	Chest pain	Yes	No	Yes	Yes	Yes
CHI-467	Yes	Yes	Yes	Yes	Yes	No	No	Yes	No	Yes	Yes	No	No		No
CHI-468	Yes	Yes	No	No	Yes	No	Yes	Yes	Yes	Yes	Yes	Yes	Yes		No
CHI-469	Yes	Yes	Yes	No	No	No	Yes	Yes	No	Yes	Yes	Yes	No		No
CHI-470	Yes	Yes	Yes	Yes	Yes	Yes	Yes	Yes	Yes	Yes	Yes	Yes	Yes	Chest pain	No
CHI-471	Yes	Yes	No	No	No	No	Yes	Yes	No	No	Yes	Yes	No	Chest pain	No
CHI-472	Yes	Yes	Yes	No	No	No	Yes	Yes	No	Yes	Yes	No	No	Chest pain	No
CHI-473	Yes	Yes	Yes	No	No	No	Yes	Yes	No	No	Yes	Yes	No		No
CHI-474	Yes	Yes	Yes	Yes	Yes	No	Yes	Yes	Yes	Yes	Yes	Yes	No		No
CHI-475	Yes	Yes	Yes	Yes	No	Yes	Yes	Yes	No	Yes	Yes	Yes	No		No
CHI-476	Yes	Yes	Yes	Yes	Yes	Yes	No	Yes	No	Yes	Yes	No	No		No
CHI-477	Yes	Yes	Yes	No	Yes	No	No	Yes	No	Yes	Yes	Yes	No		No
CHI-478	Yes	Yes	Yes	No	No	No	Yes	Yes	No	Yes	Yes	Yes	No		No
CHI-479	Yes	Yes	Yes	Yes	Yes	No	Yes	Yes	No	Yes	Yes	Yes	No		No
CHI-480	Yes	Yes	Yes	Yes	No	No	No	Yes	No	Yes	Yes	No	No		No
CHI-481	Yes	Yes	Yes	No	Yes	Yes	Yes	Yes	No	Yes	Yes	Yes	No		No
CHI-482	Yes	Yes	Yes	Yes	Yes	No	Yes	Yes	No	Yes	Yes	Yes	No	Chest pain	No
CHI-483	Yes	Yes	Yes	No	Yes	No	Yes	Yes	No	Yes	Yes	Yes	No	Tonsillitis	No
CHI-484	Yes	Yes	Yes	No	Yes	Yes	Yes	Yes	No	Yes	Yes	Yes	No		No
CHI-485	Yes	Yes	Yes	No	Yes	Yes	Yes	Yes	Yes	Yes	Yes	Yes	No		No
CHI-486	Yes	Yes	No	No	No	No	No	Yes	No	Yes	Yes	Yes	No		No
CHI-487	Yes	Yes	Yes	No	No	Yes	No	Yes	No	No	Yes	Yes	No		No
CHI-488	Yes	Yes	No	Yes	Yes	No	Yes	No	No	No	Yes	No	No		Yes	No	Yes	Yes	Yes
CHI-489	Yes	No	Yes	Yes	Yes	No	Yes	Yes	No	No	Yes	No	No		Yes	No	Yes	Yes	Yes
CHI-490	Yes	Yes	Yes	No	No	No	Yes	No	No	No	Yes	No	No		Yes	Yes	Yes	Yes	Yes
CHI-491	No														No
CHI-492	Yes	Yes	Yes	No	Yes	No	Yes	Yes	No	Yes	Yes	Yes	No		No
CHI-493	Yes	Yes	Yes	Yes	Yes	Yes	Yes	Yes	No	Yes	Yes	Yes	No		No
CHI-494	Yes	Yes	Yes	No	Yes	No	Yes	Yes	Yes	Yes	Yes	Yes	No		No
CHI-495	No														No
CHI-496	Yes	No	Yes	Yes	No	No	Yes	Yes	No	No	Yes	No	No		Yes	No	Yes	Yes	Yes
CHI-497	Yes	Yes	Yes	Yes	Yes	Yes	Yes	Yes	No	Yes	Yes	Yes	Yes		No
CHI-498	Yes	Yes	Yes	Yes	Yes	No	Yes	Yes	Yes	Yes	Yes	Yes	No	Chest pain	No
CHI-499	Yes	Yes	Yes	Yes	Yes	No	Yes	Yes	No	Yes	Yes	Yes	No		No
CHI-500	Yes	Yes	Yes	No	Yes	No	Yes	Yes	No	Yes	Yes	Yes	No		Yes	No	Yes	Yes	No
CHI-501	Yes	Yes	Yes	No	Yes	No	Yes	Yes	No	Yes	Yes	Yes	No		No
CHI-502	Yes	Yes	Yes	No	Yes	No	Yes	Yes	No	Yes	Yes	Yes	Yes		No
CHI-503	Yes	Yes	Yes	No	Yes	No	Yes	Yes	Yes	Yes	Yes	Yes	No		No
CHI-504	Yes	Yes	Yes	Yes	No	No	Yes	Yes	No	Yes	Yes	Yes	No		Yes	Yes	Yes	No	Yes
CHI-505	Yes	Yes	Yes	No	Yes	No	Yes	Yes	No	Yes	Yes	Yes	No		No
CHI-506	Yes	No	Yes	No	No	No	No	Yes	No	Yes	Yes	No	No		Yes	No	Yes	No	Yes
MOF-001	Yes	Yes	No	No	No	Yes	Yes	Yes	No	No	Yes	No	No		No
MOF-002	Yes	No	No	No	No	No	Yes	Yes	No	No	Yes	No	No		Yes	No	Yes	No	Yes
MOF-003	Yes	No	No	No	No	No	Yes	No	No	No	Yes	No	No		No
MOF-004	Yes	No	No	No	No	Yes	Yes	No	No	No	Yes	No	No		No
MOF-005	Yes	No	No	No	No	Yes	Yes	Yes	No	No	Yes	No	No		Yes	Yes	Yes	Yes	No
MOF-006	Yes	No	Yes	No	No	Yes	No	No	No	No	Yes	No	No		Yes	No	Yes	No	No
MOF-007	Yes	No	No	No	No	Yes	Yes	Yes	No	Yes	Yes	No	No		Yes	No	Yes	No	No
MOF-008	Yes	No	No	No	No	No	No	No	No	No	Yes	No	No		Yes	No	Yes	No	Yes
MOF-009	Yes	No	Yes	No	No	No	No	No	No	No	Yes	No	Yes		Yes	Yes	Yes	No	Yes
MOF-010	Yes	No	No	No	No	Yes	No	Yes	No	No	Yes	No	No		Yes	No	Yes	Yes	No
MOF-011	Yes	Yes	Yes	No	No	Yes	No	Yes	No	No	Yes	No	No		Yes	No	Yes	No	No
MOF-012	Yes	Yes	No	No	No	Yes	Yes	No	No	No	Yes	No	No		Yes	Yes	Yes	No	No
MOF-013	Yes	No	No	No	No	No	Yes	Yes	No	No	No	No	No		Yes	Yes	Yes	No	No
MOF-014	Yes	No	No	No	No	Yes	No	No	Yes	No	Yes	No	No		Yes	Yes	Yes	No	No
MOF-015	Yes	Yes	Yes	No	No	Yes	No	Yes	No	No	Yes	No	No		Yes	No	Yes	No	No
MOF-016	Yes	No	Yes	No	No	No	No	No	No	No	Yes	No	No		Yes	No	Yes	No	No
MOF-017	Yes	Yes	No	No	Yes	Yes	Yes	No	No	No	Yes	No	No		Yes	Yes	Yes	Yes	Yes
MOF-018	Yes	Yes	No	No	No	Yes	No	Yes	No	No	Yes	No	No		Yes	Yes	Yes	Yes	No
MOF-019	Yes	No	No	No	No	Yes	No	No	No	No	Yes	No	No		No
MOF-020	Yes	No	Yes	No	No	Yes	No	Yes	No	No	Yes	No	No		Yes	Yes	No	Yes	No
MOF-021	No														No
MOF-022	Yes	No	No	No	No	No	No	No	No	No	Yes	No	No		Yes	Yes	Yes	No	No
MOF-023	Yes	No	No	No	Yes	Yes	No	No	No	No	Yes	No	No		No
MOF-024	Yes	No	No	No	No	Yes	No	Yes	No	No	Yes	No	No		Yes	Yes	Yes	No	No
MOF-025	Yes	No	No	Yes	Yes	Yes	No	Yes	No	Yes	Yes	No	No		Yes	Yes	No	Yes	No
MOF-026	Yes	No	No	No	No	Yes	No	No	No	No	Yes	Yes	No		Yes	No	Yes	Yes	No
MOF-027	Yes	Yes	Yes	No	No	No	Yes	Yes	No	No	Yes	No	No		Yes	No	Yes	Yes	No
MOF-028	Yes	Yes	No	No	No	No	No	No	No	Yes	Yes	No	No		Yes	No	Yes	No	No
MOF-029	Yes	Yes	No	No	No	Yes	No	No	No	No	Yes	No	No		Yes	Yes	Yes	Yes	No
MOF-030	Yes	No	No	No	Yes	Yes	Yes	Yes	No	No	Yes	No	No		Yes	Yes	Yes	Yes	No
MOF-031	Yes	No	No	No	No	Yes	Yes	No	No	Yes	Yes	No	No		Yes	No	Yes	Yes	No
MOF-032	Yes	No	No	No	No	Yes	No	Yes	No	No	Yes	No	No		Yes	Yes	Yes	Yes	No
MOF-033	Yes	Yes	No	No	No	No	Yes	Yes	No	No	Yes	No	No		Yes	No	Yes	Yes	No
MOF-034	Yes	Yes	No	Yes	Yes	No	Yes	No	No	No	Yes	No	No		Yes	Yes	Yes	Yes	No
MOF-035	Yes	Yes	No	No	No	Yes	Yes	No	No	No	Yes	No	No		Yes	No	Yes	Yes	No
MOF-036	Yes	No	No	No	No	No	Yes	Yes	No	No	Yes	No	No		Yes	No	Yes	No	No
MOF-037	Yes	Yes	No	No	No	No	Yes	Yes	No	No	Yes	No	No		Yes	Yes	Yes	No	No
MOF-038	Yes	Yes	No	No	No	No	No	No	No	No	Yes	No	No		Yes	No	Yes	Yes	No
MOF-039	Yes	Yes	Yes	No	No	No	No	Yes	No	No	Yes	No	No		Yes	No	Yes	Yes	No
MOF-040	Yes	Yes	Yes	No	No	Yes	Yes	No	No	No	Yes	No	No		No
MOF-041	Yes	Yes	Yes	No	No	Yes	Yes	No	Yes	No	Yes	No	No		No
MOF-042	Yes	Yes	Yes	Yes	Yes	Yes	Yes	Yes	No	Yes	Yes	No	No		Yes	No	Yes	Yes	Yes
MOF-043	Yes	Yes	Yes	No	No	No	No	Yes	No	Yes	No	No	No		No
MOF-044	Yes	Yes	No	No	No	Yes	Yes	Yes	No	Yes	Yes	No	No		No
MOF-045	Yes	Yes	Yes	No	No	Yes	Yes	Yes	Yes	Yes	Yes	No	No		No
MOF-046	Yes	No	No	No	No	No	No	No	No	No	No	No	No	Chest pain	No
MOF-047	Yes	No	Yes	Yes	No	Yes	Yes	No	Yes	Yes	No	No	No	Sweating	No
MOF-048	Yes	No	No	No	No	Yes	No	Yes	No	Yes	No	No	Yes		Yes	No	Yes	Yes	No
MOF-049	Yes	Yes	No	No	No	Yes	Yes	Yes	No	No	No	No	No		Yes	No	Yes	Yes	No
MOF-050	Yes	Yes	No	No	No	No	No	Yes	Yes	No	Yes	No	No		Yes	No	Yes	Yes	No
MOF-051	Yes	Yes	No	Yes	Yes	No	No	Yes	No	Yes	Yes	No	No		Yes	No	Yes	Yes	No
MOF-052	Yes	Yes	Yes	No	No	No	No	No	No	Yes	Yes	No	No		No
MOF-053	Yes	No	No	No	No	No	Yes	Yes	No	No	Yes	No	No		Yes	Yes	Yes	No	No
MOF-054	Yes	No	No	Yes	No	No	Yes	Yes	Yes	No	No	No	No		No
MOF-055	Yes	No	No	No	No	No	No	Yes	Yes	Yes	Yes	No	No		Yes	Yes	Yes	No	No
MOF-056	Yes	No	No	Yes	Yes	Yes	Yes	Yes	No	No	Yes	No	No		Yes	Yes	Yes	Yes	No
MOF-057	Yes	Yes	No	No	No	No	No	Yes	No	No	Yes	No	No		No
MOF-058	Yes	No	No	No	No	No	Yes	No	No	No	No	No	No	Chest pain	No
MOF-059	Yes	Yes	No	No	No	No	No	Yes	No	No	Yes	No	No		No
MOF-060	Yes	Yes	Yes	Yes	No	Yes	Yes	Yes	Yes	Yes	Yes	No	No		No
MOF-061	Yes	No	No	No	No	No	No	Yes	Yes	No	No	No	No	Dizziness	No
MOF-062	Yes	Yes	Yes	No	No	No	Yes	Yes	No	Yes	Yes	Yes	No		No
MOF-063	Yes	Yes	Yes	Yes	Yes	Yes	Yes	Yes	Yes	Yes	Yes	Yes	Yes		No
MOF-064	Yes	No	No	Yes	Yes	Yes	Yes	Yes	No	Yes	Yes	Yes	No		Yes	Yes	Yes	Yes	No
MOF-065	Yes	Yes	Yes	No	No	Yes	Yes	Yes	Yes	No	No	No	No		No
MOF-066	Yes	Yes	No	No	No	Yes	Yes	No	Yes	Yes	No	Yes	No		No
MOF-067	Yes	No	Yes	No	No	No	No	No	No	No	Yes	No	No		No
MOF-068	Yes	Yes	No	No	No	Yes	Yes	Yes	Yes	Yes	Yes	No	No		No
MOF-069	Yes	Yes	Yes	No	No	Yes	Yes	Yes	Yes	Yes	Yes	No	No		No
MOF-070	Yes	Yes	Yes	Yes	Yes	No	No	No	No	No	Yes	No	No		No
MOF-071	Yes	No	Yes	No	No	Yes	No	Yes	No	No	No	No	No		No
MOF-072	Yes	No	Yes	No	No	No	No	No	No	No	Yes	No	No		No
MOF-073	Yes	Yes	Yes	Yes	Yes	Yes	Yes	Yes	Yes	Yes	Yes	No	No		No
MOF-074	Yes	Yes	Yes	No	No	Yes	Yes	Yes	Yes	Yes	Yes	Yes	No		Yes	No	Yes	Yes	No
MOF-075	Yes	Yes	Yes	Yes	Yes	Yes	Yes	Yes	Yes	Yes	Yes	No	No		No
MOF-076	Yes	Yes	Yes	No	No	Yes	Yes	Yes	Yes	Yes	Yes	No	No		No
MOF-077	Yes	No	Yes	No	Yes	Yes	Yes	No	Yes	Yes	No	No	No		No
MOF-078	Yes	Yes	No	No	No	Yes	Yes	Yes	No	Yes	Yes	No	No		No
MOF-079	Yes	Yes	No	No	No	No	Yes	No	No	No	Yes	No	No		No
MOF-080	Yes	No	No	No	No	No	Yes	Yes	No	No	Yes	No	No		No
MOF-081	Yes	No	No	No	No	No	Yes	Yes	No	No	Yes	No	No		No
MOF-082	Yes	Yes	No	No	Yes	No	Yes	Yes	No	No	Yes	No	No		Yes	Yes	Yes	Yes	No
MOF-083	Yes	Yes	No	No	No	No	Yes	No	No	Yes	Yes	No	No		Yes	Yes	Yes	No	No
MOF-084	Yes	No	Yes	No	No	No	No	Yes	No	No	Yes	No	No		Yes	No	Yes	No	No
MOF-085	Yes	Yes	No	No	No	Yes	Yes	Yes	No	No	No	No	No		No
MOF-086	Yes	Yes	No	No	No	No	No	Yes	No	No	Yes	No	No		No
MOF-087	Yes	Yes	No	No	Yes	No	No	Yes	No	No	Yes	No	No		Yes	Yes	No	Yes	No
MOF-088	Yes	Yes	Yes	No	No	Yes	Yes	No	No	No	Yes	No	No		Yes	No	Yes	Yes	No
MOF-089	Yes	No	No	No	No	Yes	Yes	Yes	No	No	No	No	No		Yes	Yes	Yes	No	No
MOF-090	Yes	Yes	Yes	No	No	No	Yes	No	No	No	Yes	No	No		No
MOF-091	Yes	Yes	Yes	Yes	Yes	No	Yes	Yes	No	No	Yes	No	No		No
MOF-092	Yes	No	Yes	No	No	Yes	Yes	No	Yes	No	Yes	No	No		No
MOF-093	Yes	No	No	No	No	No	No	No	No	No	No	Yes	No	Chest pain	No
MOF-094	Yes	Yes	No	No	No	Yes	Yes	Yes	No	No	No	No	No		Yes	No	Yes	Yes	No
MOF-095	Yes	Yes	No	No	No	No	Yes	Yes	No	No	Yes	No	No		Yes	No	Yes	Yes	Yes
MOF-096	Yes	Yes	No	No	No	No	Yes	Yes	No	No	Yes	No	No		Yes	Yes	Yes	No	No
MOF-097	Yes	Yes	No	No	No	No	No	Yes	No	No	Yes	No	No		Yes	No	Yes	No	No
MOF-098	Yes	Yes	No	No	Yes	Yes	Yes	Yes	No	No	Yes	No	No		Yes	Yes	Yes	Yes	Yes
MOF-099	Yes	Yes	No	No	No	No	Yes	Yes	No	No	Yes	No	No		No
MOF-100	Yes	No	No	No	Yes	Yes	Yes	No	No	No	Yes	No	No		Yes	Yes	Yes	Yes	Yes
MOF-101	Yes	Yes	No	Yes	Yes	Yes	Yes	No	No	No	Yes	No	No		No
MOF-102	Yes	Yes	No	Yes	Yes	Yes	Yes	Yes	Yes	No	Yes	No	No		Yes	Yes	No	Yes	No
MOF-103	Yes	Yes	No	No	No	Yes	Yes	Yes	No	No	Yes	No	No		No
MOF-104	Yes	No	Yes	No	No	Yes	Yes	Yes	Yes	Yes	Yes	No	No		No
MOF-105	Yes	Yes	No	No	No	No	Yes	Yes	No	No	No	Yes	No		No
MOF-106	Yes	Yes	Yes	Yes	Yes	No	Yes	No	No	No	Yes	Yes	No		Yes	Yes	Yes	Yes	Yes
MOF-107	Yes	Yes	Yes	Yes	Yes	Yes	Yes	Yes	Yes	Yes	Yes	Yes	Yes		Yes	Yes	Yes	Yes	Yes
MOF-108	Yes	No	No	No	No	No	No	No	No	No	Yes	Yes	No		No
MOF-109	Yes	Yes	No	No	No	No	Yes	No	No	No	No	No	No		No
MOF-110	Yes	No	No	Yes	No	No	Yes	Yes	Yes	Yes	Yes	Yes	Yes		Yes	Yes	Yes	No	Yes
MOF-111	Yes	Yes	Yes	No	No	Yes	Yes	Yes	Yes	Yes	Yes	No	No		No
MOF-112	Yes	Yes	Yes	No	No	Yes	Yes	Yes	Yes	Yes	Yes	Yes	No		No
MOF-113	Yes	No	Yes	No	No	No	Yes	No	No	No	Yes	No	No		No
MOF-114	Yes	Yes	Yes	No	No	No	Yes	Yes	No	Yes	Yes	No	Yes		No
MOF-115	Yes	No	Yes	No	No	No	Yes	Yes	No	No	Yes	No	No		Yes	Yes	No	Yes	No
MOF-116	Yes	No	Yes	No	No	Yes	Yes	Yes	No	No	Yes	No	No		No
MOF-117	Yes	Yes	No	No	No	Yes	No	Yes	No	No	Yes	No	No		No
MOF-118	Yes	Yes	No	No	No	No	Yes	Yes	Yes	No	Yes	No	No		No
MOF-119	Yes	No	No	No	No	No	No	Yes	Yes	No	Yes	No	No		Yes	No	No	No	Yes
MOF-120	Yes	Yes	No	No	No	No	Yes	No	No	No	Yes	No	No		No
MOF-121	Yes	Yes	Yes	No	Yes	Yes	Yes	Yes	No	No	Yes	No	No		Yes	No	Yes	Yes	No
MOF-122	Yes	No	No	No	No	Yes	Yes	No	No	No	Yes	No	No		Yes	Yes	Yes	No	No
MOF-123	Yes	Yes	No	No	Yes	Yes	Yes	No	No	No	Yes	No	No		Yes	Yes	No	Yes	Yes
MOF-124	Yes	Yes	Yes	No	No	No	No	No	No	Yes	Yes	No	No		No
MOF-125	Yes	Yes	Yes	No	No	Yes	Yes	Yes	Yes	Yes	Yes	Yes	Yes		Yes	Yes	Yes	Yes	Yes
MOF-126	Yes	No	Yes	No	No	No	No	No	No	No	Yes	No	No		Yes	No	Yes	Yes	No
MOF-127	Yes	Yes	No	No	No	Yes	No	No	No	No	Yes	No	No		No
MOF-128	Yes	Yes	No	No	No	No	Yes	Yes	No	No	Yes	No	No		No
MOF-129	Yes	Yes	No	No	No	Yes	Yes	Yes	No	No	Yes	No	No		No
MOF-130	Yes	Yes	No	No	Yes	Yes	No	Yes	No	No	Yes	No	No		No
MOF-131	Yes	Yes	Yes	No	Yes	No	No	No	No	No	Yes	No	No		Yes	Yes	Yes	No	No
MOF-132	Yes	No	No	No	Yes	No	Yes	Yes	No	No	Yes	No	No		Yes	Yes	Yes	No	Yes
MOF-133	Yes	Yes	No	No	No	Yes	No	Yes	No	No	Yes	No	No		No
MOF-134	Yes	No	Yes	No	No	Yes	Yes	No	No	No	Yes	No	No		No
MOF-135	Yes	Yes	Yes	No	No	No	No	No	No	No	Yes	Yes	No		No
MOF-136	Yes	No	No	No	No	Yes	Yes	Yes	No	No	Yes	No	No		No
MOF-137	Yes	Yes	No	No	Yes	No	Yes	Yes	No	Yes	Yes	No	No		No
MOF-138	Yes	Yes	No	No	No	No	No	Yes	No	No	Yes	No	No	Chest pain	Yes	Yes	Yes	No	Yes
MOF-139	Yes	Yes	No	No	No	No	Yes	Yes	No	No	Yes	No	No		Yes	Yes	Yes	No	Yes
MOF-140	Yes	Yes	No	No	No	No	Yes	Yes	No	No	Yes	No	No		No
MOF-141	Yes	No	No	No	Yes	No	Yes	Yes	No	Yes	Yes	No	No		No
MOF-142	Yes	Yes	No	No	No	No	No	Yes	No	No	Yes	No	No		Yes	No	No	Yes	Yes
MOF-143	Yes	Yes	Yes	No	No	Yes	Yes	Yes	No	No	Yes	No	No		No
MOF-144	Yes	Yes	No	No	No	No	No	Yes	No	No	Yes	No	No		No
MOF-145	Yes	Yes	Yes	No	No	Yes	Yes	No	No	Yes	Yes	Yes	Yes		No
MOF-146	Yes	Yes	Yes	Yes	Yes	Yes	Yes	Yes	Yes	Yes	Yes	No	No		No
MOF-147	Yes	No	Yes	No	No	No	Yes	No	No	No	Yes	No	No		No
MOF-148	Yes	Yes	Yes	Yes	Yes	Yes	No	Yes	No	No	Yes	No	No		No
MOF-149	Yes	Yes	No	No	No	No	Yes	No	No	No	No	No	No		Yes	Yes	Yes	Yes	Yes
MOF-150	Yes	No	No	No	Yes	Yes	Yes	Yes	No	No	Yes	Yes	No		Yes	Yes	Yes	Yes	No
MOF-151	Yes	Yes	Yes	Yes	Yes	No	No	Yes	No	No	Yes	No	No		Yes	Yes	No	Yes	Yes
MOF-152	Yes	Yes	No	No	No	Yes	Yes	Yes	No	No	Yes	No	Yes		Yes	Yes	No	No	Yes
MOF-153	Yes	Yes	Yes	No	No	Yes	Yes	Yes	No	No	Yes	No	No		No
MOF-154	Yes	Yes	Yes	No	No	No	No	No	No	No	Yes	No	No		No
MOF-155	Yes	Yes	No	No	No	No	Yes	Yes	No	No	Yes	No	No		No
MOF-156	Yes	Yes	No	No	No	Yes	Yes	No	No	No	Yes	No	No	Chest pain	Yes	Yes	Yes	No	No
MOF-157	Yes	No	No	No	Yes	Yes	Yes	Yes	Yes	No	Yes	No	No		Yes	No	Yes	Yes	Yes
MOF-158	Yes	No	No	No	No	Yes	No	Yes	No	No	Yes	No	No		Yes	Yes	Yes	No	No
MOF-159	Yes	Yes	Yes	No	No	Yes	No	No	No	No	Yes	No	No		No
MOF-160	Yes	No	Yes	No	No	Yes	Yes	Yes	No	Yes	Yes	No	No		No
MOF-161	Yes	No	Yes	No	No	No	No	Yes	No	Yes	Yes	No	No		No
MOF-162	Yes	No	Yes	No	No	Yes	Yes	Yes	No	No	Yes	No	No		No
MOF-163	Yes	No	No	No	No	Yes	Yes	Yes	Yes	Yes	Yes	No	No		Yes	Yes	Yes	No	No
MOF-164	Yes	No	No	No	Yes	Yes	Yes	Yes	Yes	No	Yes	No	No		Yes	Yes	Yes	Yes	Yes
MOF-165	Yes	Yes	No	No	No	Yes	Yes	Yes	No	No	Yes	No	Yes		Yes	No	Yes	No	Yes
MOF-166	Yes	Yes	No	No	No	Yes	Yes	Yes	No	No	Yes	No	No	Chest pain	No
MOF-167	Yes	Yes	Yes	No	No	Yes	Yes	Yes	No	No	Yes	No	No		No
MOF-168	Yes	Yes	Yes	No	No	Yes	Yes	Yes	No	No	Yes	No	No		No
MOF-169	Yes	Yes	No	No	No	No	No	Yes	No	No	Yes	No	No		No
MOF-170	Yes	Yes	No	No	No	Yes	Yes	No	No	No	Yes	No	No		Yes	Yes	Yes	No	No
MOF-171	Yes	Yes	No	No	No	Yes	Yes	Yes	No	Yes	Yes	No	No		Yes	No	Yes	Yes	No
MOF-172	Yes	No	Yes	Yes	No	Yes	Yes	Yes	No	No	Yes	No	No		No
MOF-173	Yes	Yes	Yes	No	No	No	Yes	Yes	No	Yes	Yes	No	No		No
MOF-174	No														No
MOF-175	Yes	Yes	No	No	No	No	No	No	No	No	No	No	No		Yes	Yes	Yes	Yes	No
MOF-176	Yes	Yes	No	No	No	Yes	Yes	Yes	No	No	Yes	No	No		No
MOF-177	Yes	Yes	No	No	No	Yes	Yes	Yes	No	No	Yes	No	No		No
MOF-178	No														No
MOF-179	Yes	Yes	Yes	No	No	No	No	No	No	No	Yes	No	No	Chest pain	No
MOF-180	No														No
MOF-181	Yes	Yes	Yes	No	No	No	Yes	No	No	No	Yes	No	No		No
MOF-182	No														No
MOF-183	Yes	No	Yes	No	No	Yes	No	Yes	No	No	Yes	No	No		No
MOF-184	No														No
MOF-185	Yes	No	No	No	No	No	No	No	No	No	Yes	No	No		Yes	No	No	No	Yes
MOF-186	Yes	Yes	No	No	No	No	Yes	Yes	No	Yes	No	No	No		No
MOF-187	Yes	No	No	No	No	No	Yes	Yes	No	Yes	Yes	No	Yes		No
MOF-188	Yes	Yes	No	No	Yes	Yes	Yes	Yes	No	No	Yes	No	No		Yes	No	No	No	Yes
MOF-189	Yes	Yes	Yes	No	No	Yes	Yes	No	No	No	Yes	No	No		No
MOF-190	Yes	Yes	No	Yes	Yes	No	Yes	Yes	No	No	No	No	Yes		No
MOF-191	Yes	Yes	No	No	No	No	No	No	No	No	Yes	No	No		No
MOF-192	Yes	No	No	No	No	No	No	Yes	Yes	No	Yes	No	No		No
MOF-193	Yes	No	Yes	No	No	No	Yes	Yes	No	No	No	No	No	Chest pain	No
MOF-194	Yes	Yes	No	No	No	No	Yes	Yes	No	No	Yes	No	No		No
MOF-195	Yes	No	Yes	No	No	No	No	No	No	No	Yes	No	No		No
MOF-196	Yes	Yes	No	No	No	Yes	Yes	Yes	No	No	Yes	No	No		No
MOF-197	Yes	Yes	Yes	No	No	No	No	Yes	No	No	Yes	No	No		Yes	No	Yes	No	No
MOF-198	No														No
MOF-199	Yes	No	No	No	No	Yes	No	Yes	No	No	Yes	No	No		No
MOF-200	Yes	No	No	No	No	Yes	Yes	No	No	Yes	Yes	No	No	Chest pain	Yes	No	Yes	No	Yes
MOF-201	No														Yes	Yes	Yes	Yes	Yes
MOF-202	Yes	Yes	Yes	No	No	Yes	Yes	Yes	No	No	Yes	No	No	Dizziness	No
MOF-203	Yes	No	No	No	No	No	No	No	No	Yes	No	No	No		No
MOF-204	Yes	No	No	No	No	No	No	No	No	No	Yes	No	Yes	Dizziness	No
MOF-205	Yes	Yes	No	No	Yes	Yes	No	No	No	No	Yes	No	No		Yes	Yes	Yes	Yes	Yes
MOF-206	Yes	No	No	No	No	Yes	No	No	Yes	No	Yes	No	No	Chest pain	No
MOF-207	Yes	Yes	Yes	No	No	Yes	Yes	Yes	No	No	No	No	No		No
MOF-208	Yes	No	No	No	No	No	No	Yes	No	No	No	No	No		No
MOF-209	Yes	No	No	No	No	Yes	No	No	No	No	Yes	Yes	No		Yes	No	No	No	Yes
MOF-210	No														No
MOF-211	Yes	Yes	No	No	No	Yes	No	No	Yes	No	No	No	No	Chest pain	No
MOF-212	Yes	No	No	No	No	No	Yes	Yes	No	No	Yes	No	No		No
MOF-213	No														Yes	No	No	No	No
MOF-214	No														No
MOF-215	Yes	Yes	No	No	No	No	No	No	No	No	Yes	No	No		No
MOF-216	No														No
MOF-217	No														No
MOF-218	Yes	Yes	No	No	Yes	Yes	Yes	No	No	No	No	No	No		No
MOF-219	Yes	Yes	No	No	No	Yes	Yes	No	No	No	Yes	No	No		No
MOF-220	No														No
MOF-221	No														No
MOF-222	Yes	Yes	No	No	No	Yes	Yes	No	No	No	Yes	No	No		Yes	Yes	Yes	No	Yes
MOF-223	Yes	No	No	No	No	Yes	Yes	Yes	No	No	Yes	No	No		No
MOF-224	Yes	No	No	No	No	No	No	No	No	Yes	Yes	No	No		No
MOF-225	Yes	No	No	No	Yes	Yes	Yes	No	No	No	Yes	No	No		No
MOF-226	No														No
MOF-227	Yes	No	No	No	No	No	Yes	Yes	No	No	Yes	No	No		No
MOF-228	Yes	No	No	No	No	Yes	Yes	Yes	No	No	Yes	No	No		Yes	No	No	Yes	Yes
MOF-229	Yes	No	Yes	No	No	Yes	No	Yes	No	No	Yes	No	No		No
MOF-230	Yes	Yes	No	No	No	No	No	No	No	No	Yes	No	No		No
MOF-231	Yes	Yes	Yes	No	No	No	No	No	No	No	Yes	No	No		No
MOF-232	Yes	No	No	No	No	No	Yes	No	No	No	Yes	Yes	Yes		No
MOF-233	Yes	No	No	No	No	Yes	Yes	Yes	No	No	Yes	No	No		No
MOF-234	Yes	No	No	No	No	Yes	Yes	Yes	No	No	Yes	No	No		Yes	Yes	Yes	Yes	No
MOF-235	Yes	No	No	No	Yes	No	Yes	No	No	No	Yes	No	No		No
MOF-236	Yes	No	No	Yes	Yes	Yes	Yes	Yes	No	No	Yes	No	No		No
MOF-237	No														No
MOF-238	Yes	No	No	No	No	No	No	Yes	No	No	Yes	Yes	No		No
MOF-239	No														No
MOF-240	Yes	No	No	No	No	No	Yes	Yes	No	No	Yes	No	No		Yes	No	Yes	No	Yes
MOF-241	Yes	Yes	No	No	No	No	Yes	Yes	No	No	Yes	No	No		Yes	Yes	No	Yes	Yes
MOF-242	Yes	No	No	No	No	Yes	Yes	Yes	No	No	Yes	No	No		No
MOF-243	Yes	Yes	No	No	No	No	No	Yes	No	No	Yes	No	No		Yes	Yes	No	No	Yes
MOF-244	Yes	No	No	No	No	No	No	No	No	No	Yes	No	No		Yes	Yes	No	No	Yes
MOF-245	Yes	Yes	No	No	No	No	Yes	Yes	No	No	Yes	No	No		Yes	Yes	No	No	Yes
MOF-246	Yes	No	No	Yes	Yes	Yes	Yes	Yes	No	No	Yes	No	No		Yes	Yes	Yes	Yes	No
MOF-247	Yes	No	No	No	No	Yes	Yes	No	No	No	Yes	No	No		No
MOF-248	Yes	No	No	No	No	No	No	No	No	No	Yes	No	No	Chest pain	Yes	Yes	Yes	Yes	Yes
MOF-249	Yes	No	No	No	No	No	Yes	Yes	No	No	Yes	No	No		Yes	No	No	No	Yes
MOF-250	No														No
MOF-251	Yes	Yes	No	Yes	Yes	Yes	Yes	No	No	No	No	No	No		No
MOF-252	Yes	Yes	No	No	No	No	Yes	No	No	Yes	Yes	No	No		Yes	No	No	No	Yes
MOF-253	Yes	No	Yes	No	Yes	No	Yes	Yes	No	Yes	Yes	No	No		Yes	No	No	No	Yes
MOF-254	No														Yes	No	No	No	Yes
MOF-255	Yes	Yes	No	No	No	Yes	Yes	Yes	No	No	Yes	No	No	Chest pain and sneezing	No
MOF-256	Yes	No	No	No	Yes	Yes	Yes	No	No	No	Yes	No	No		No
MOF-257	No														No
MOF-258	Yes	Yes	No	No	No	No	No	Yes	No	No	Yes	No	No		No
MOF-259	Yes	No	No	No	No	No	No	Yes	No	No	Yes	Yes	Yes	Chest pain	No
MOF-260	Yes	Yes	Yes	No	No	No	No	No	No	No	Yes	No	No		No
MOF-261	No														No
MOF-262	No														No
MOF-263	Yes	No	Yes	No	No	No	Yes	Yes	No	Yes	Yes	No	No		No
MOF-264	Yes	No	No	No	No	No	No	No	No	No	No	No	No	Chest pain	Yes	No	Yes	No	Yes
MOF-265	Yes	Yes	No	No	No	No	No	No	Yes	Yes	Yes	No	No		Yes	No	No	No	Yes
MOF-266	Yes	No	No	No	No	Yes	Yes	No	No	Yes	Yes	No	No		No
MOF-267	No														No
MOF-268	No														No
MOF-269	Yes	No	No	No	Yes	No	Yes	Yes	No	No	Yes	No	No		No
MOF-270	Yes	Yes	No	No	No	Yes	No	Yes	No	No	Yes	No	No		No
MOF-271	No														No
MOF-272	No														No
MOF-273	No														No
MOF-274	No														No
MOF-275	Yes	Yes	No	No	No	No	Yes	No	No	No	Yes	No	No		No
MOF-276	Yes	Yes	No	No	No	Yes	Yes	No	No	No	Yes	No	No		No
MOF-277	Yes	No	No	No	No	No	Yes	No	No	No	Yes	No	Yes		No
MOF-278	Yes	Yes	Yes	Yes	Yes	Yes	Yes	Yes	Yes	Yes	Yes	Yes	No		Yes	No	Yes	Yes	Yes
MOF-279	Yes	Yes	No	No	No	No	No	No	No	No	Yes	Yes	No		No
MOF-280	Yes	Yes	Yes	No	No	No	No	Yes	No	No	Yes	No	No		No
MOF-281	Yes	No	No	No	No	Yes	Yes	No	No	No	No	No	No	Stomach pain	No
MOF-282	No														No
MOF-283	Yes	Yes	No	No	No	Yes	Yes	No	No	No	Yes	No	No		No
MOF-284	Yes	Yes	No	No	No	Yes	No	Yes	No	No	Yes	No	No		Yes	Yes	Yes	No	Yes
MOF-285	Yes	No	Yes	No	No	No	No	No	No	No	Yes	No	No		No
MOF-286	Yes	Yes	No	No	No	No	No	No	No	No	Yes	No	No		No
MOF-287	Yes	No	No	No	No	Yes	Yes	Yes	No	No	Yes	No	No		Yes	Yes	Yes	Yes	Yes
MOF-288	Yes	Yes	No	No	No	No	Yes	No	No	No	Yes	No	No		Yes	Yes	Yes	Yes	Yes
MOF-289	Yes	Yes	No	No	No	No	Yes	No	No	No	Yes	No	No		No
MOF-290	Yes	No	No	No	No	Yes	Yes	Yes	No	No	Yes	No	No		No
MOF-291	Yes	No	No	No	No	Yes	No	Yes	No	No	Yes	Yes	No		No
MOF-292	Yes	Yes	Yes	No	No	No	No	Yes	No	No	Yes	No	No		No
MOF-293	Yes	No	No	No	No	No	No	No	No	No	Yes	No	No	Chest pain	No
MOF-294	No														No
MOF-295	Yes	Yes	No	No	No	No	Yes	Yes	No	No	Yes	No	No		No
MOF-296	Yes	Yes	No	No	No	No	Yes	Yes	No	No	Yes	No	No		Yes	Yes	No	No	Yes
MOF-297	Yes	Yes	No	No	No	No	Yes	No	No	No	Yes	No	No		No
MOF-298	No														No
MOF-299	Yes	Yes	No	No	No	Yes	Yes	Yes	No	No	Yes	No	No		No
MOF-300	No														No
MOF-301	Yes	No	No	No	Yes	No	Yes	Yes	No	No	Yes	No	No		No
MOF-302	Yes	Yes	No	No	No	No	No	Yes	No	No	Yes	No	No		No
MOF-303	No														No
MOF-304	No														No
MOF-305	Yes	Yes	No	No	No	No	No	No	No	No	Yes	No	No		No
MOF-306	Yes	Yes	No	No	No	No	No	No	No	No	Yes	No	No		No
MOF-307	Yes	No	No	No	No	No	Yes	Yes	No	No	Yes	No	No		Yes	Yes	No	No	Yes
MOF-308	Yes	No	No	No	No	No	No	No	No	No	Yes	No	No	Chest pain	No
MOF-309	Yes	Yes	Yes	No	No	No	Yes	Yes	No	No	Yes	No	No	Dizziness	No
MOF-310	Yes	Yes	No	No	No	Yes	Yes	Yes	No	No	Yes	No	No		Yes	No	Yes	No	Yes
MOF-311	No														No
MOF-312	Yes	Yes	Yes	No	No	No	Yes	No	No	No	Yes	No	No		No
MOF-313	Yes	No	No	No	No	No	Yes	No	No	No	Yes	Yes	No		Yes	Yes	Yes	Yes	Yes
MOF-314	Yes	Yes	No	No	No	No	Yes	Yes	No	Yes	Yes	No	No		No
MOF-315	Yes	Yes	Yes	No	No	No	Yes	Yes	No	No	Yes	No	No		No
MOF-316	Yes	No	No	Yes	No	Yes	Yes	Yes	No	Yes	No	No	No		No
MOF-317	Yes	Yes	No	No	No	No	Yes	Yes	No	No	Yes	Yes	No		Yes	No	Yes	Yes	Yes
MOF-318	Yes	Yes	Yes	No	No	No	Yes	Yes	No	No	Yes	No	Yes		No
MOF-319	Yes	No	No	No	No	No	Yes	Yes	No	Yes	No	No	No		No
MOF-320	Yes	Yes	No	No	No	No	No	Yes	No	Yes	No	No	Yes		No
MOF-321	Yes	No	No	No	No	No	No	Yes	No	Yes	Yes	No	No	Dizziness and sweating	No
MOF-322	Yes	Yes	Yes	No	No	No	No	Yes	No	Yes	Yes	No	No	Chest pain	No
MOF-323	Yes	Yes	No	No	No	No	No	Yes	Yes	Yes	Yes	No	No		No
MOF-324	Yes	Yes	No	No	No	No	Yes	Yes	No	No	Yes	No	No		Yes	No	No	No	Yes
MOF-325	Yes	Yes	No	No	No	No	Yes	No	No	No	Yes	No	No		No
MOF-326	Yes	No	Yes	No	No	No	No	No	No	No	Yes	No	No		No
MOF-327	Yes	Yes	No	No	No	No	No	No	No	No	Yes	No	No		No
MOF-328	Yes	No	Yes	No	No	No	No	Yes	Yes	No	No	No	No		No
MOF-329	No														No
MOF-330	No														Yes	Yes	Yes	Yes	Yes
MOF-331	Yes	Yes	Yes	No	No	No	Yes	No	No	No	No	No	No		No
MOF-332	Yes	Yes	No	No	No	No	No	No	No	No	Yes	No	No		No
MOF-333	Yes	Yes	No	No	No	No	No	No	No	No	Yes	No	No		No
MOF-334	No														Yes	Yes	No	No	Yes
MOF-335	Yes	No	No	No	No	No	No	Yes	No	Yes	Yes	No	No		Yes	Yes	No	No	Yes
MOF-336	Yes	Yes	Yes	No	No	Yes	No	Yes	No	No	Yes	No	No		No
MOF-337	Yes	No	No	No	No	Yes	Yes	No	No	No	Yes	No	No		No
MOF-338	Yes	No	Yes	No	No	Yes	Yes	No	Yes	No	Yes	No	No		No
MOF-339	Yes	No	Yes	No	No	Yes	Yes	Yes	Yes	Yes	Yes	No	No		No
MOF-340	Yes	No	No	No	No	No	No	No	No	No	Yes	Yes	No		No
MOF-341	Yes	Yes	Yes	Yes	Yes	No	No	No	No	Yes	Yes	No	No		No
MOF-342	Yes	Yes	Yes	No	No	No	Yes	Yes	No	No	Yes	No	No		Yes	No	Yes	Yes	Yes
MOF-343	Yes	Yes	Yes	No	No	Yes	No	Yes	No	No	Yes	No	No		Yes	No	No	No	Yes
MOF-344	No														No
MOF-345	No														Yes	Yes	Yes	No	No
MOF-346	No														No
MOF-347	No														No
MOF-348	Yes	Yes	Yes	No	No	No	Yes	No	No	No	Yes	No	No		Yes	No	Yes	No	Yes
MOF-349	No														No
MOF-350	Yes	Yes	Yes	No	No	No	Yes	No	No	No	Yes	No	No		No
MOF-351	Yes	Yes	No	No	No	No	No	Yes	No	No	Yes	No	No		Yes	Yes	No	No	Yes
MOF-352	No														No
MOF-353	Yes	Yes	No	No	Yes	Yes	Yes	No	No	No	Yes	No	No		No
MOF-354	Yes	Yes	No	Yes	Yes	No	Yes	Yes	No	Yes	Yes	No	No		No
MOF-355	Yes	Yes	No	No	No	Yes	Yes	No	No	No	Yes	No	No	Chest pain	No
MOF-356	Yes	Yes	Yes	No	No	No	Yes	No	No	Yes	Yes	No	No		No
MOF-357	Yes	Yes	Yes	No	No	Yes	Yes	No	No	No	Yes	No	No		No
MOF-358	Yes	No	Yes	No	No	Yes	Yes	Yes	No	No	Yes	No	No		Yes	Yes	No	No	No
MOF-359	No														No
MOF-360	Yes	Yes	No	No	No	No	No	No	No	No	Yes	No	No		No
MOF-361	No														Yes	Yes	Yes	No	Yes
MOF-362	Yes	Yes	No	No	Yes	No	Yes	Yes	No	No	Yes	No	No		No
MOF-363	Yes	Yes	No	No	No	Yes	Yes	Yes	No	No	Yes	No	No		No
MOF-364	Yes	Yes	No	No	No	No	No	Yes	No	No	Yes	No	No		No
MOF-365	Yes	Yes	Yes	No	Yes	No	Yes	Yes	No	Yes	Yes	No	No		No
MOF-366	Yes	No	Yes	No	No	No	Yes	Yes	No	No	Yes	No	No		No
MOF-367	Yes	Yes	No	No	No	No	Yes	Yes	No	No	Yes	No	No		Yes	No	No	No	Yes
MOF-368	No														No
MOF-369	Yes	No	Yes	No	No	No	No	Yes	No	No	Yes	No	No	Chest pain	No
MOF-370	No														No
MOF-371	Yes	No	Yes	No	No	Yes	Yes	No	No	No	Yes	No	No		No
MOF-372	Yes	No	No	No	No	No	Yes	Yes	No	No	Yes	No	No		No
MOF-373	Yes	No	No	No	No	No	No	Yes	No	Yes	Yes	No	No		No
MOF-374	No														No
MOF-375	Yes	Yes	No	No	No	No	Yes	Yes	No	No	Yes	No	No		Yes	Yes	Yes	No	No
MOF-376	No														Yes	Yes	Yes	No	Yes
MOF-377	Yes	Yes	No	No	No	No	Yes	No	No	No	Yes	No	No	Chest pain	No
MOF-378	No														No
MOF-379	Yes	Yes	No	No	No	No	No	Yes	No	No	Yes	No	No		No
MOF-380	No														No
MOF-381	No														No
MOF-382	Yes	Yes	No	No	No	No	Yes	No	No	No	Yes	No	No		Yes	Yes	Yes	Yes	No
MOF-383	Yes	Yes	No	No	No	No	Yes	Yes	No	Yes	Yes	No	No	Chest pain	No
MOF-384	Yes	No	No	No	No	No	Yes	No	No	Yes	Yes	No	No		No
MOF-385	Yes	Yes	No	No	No	No	No	No	No	No	Yes	No	No		No
MOF-386	Yes	Yes	No	No	No	Yes	Yes	Yes	No	No	Yes	No	No		No
MOF-387	No														No
MOF-388	Yes	Yes	No	No	No	Yes	Yes	No	No	No	Yes	No	No		No
MOF-389	Yes	No	Yes	No	No	No	Yes	Yes	No	No	Yes	No	No		No
MOF-390	Yes	Yes	Yes	No	No	No	Yes	Yes	No	No	Yes	No	No		No
MOF-391	No														Yes	No	No	Yes	Yes
MOF-392	Yes	Yes	No	No	No	No	No	Yes	No	No	Yes	No	No		No
MOF-393	No														No
MOF-394	Yes	Yes	Yes	No	No	No	Yes	Yes	No	No	Yes	No	No		Yes	Yes	Yes	Yes	Yes
MOF-395	No														No
MOF-396	No														No
MOF-397	Yes	Yes	No	No	No	No	Yes	Yes	No	No	Yes	No	No		Yes	No	No	Yes	Yes
MOF-398	No														No
MOF-399	Yes	Yes	No	No	No	No	Yes	Yes	No	No	Yes	No	No		No
MOF-400	Yes	Yes	No	No	No	No	No	No	No	Yes	Yes	No	No	Chest pain	No
MOF-401	No														No
MOF-402	Yes	Yes	Yes	No	No	Yes	Yes	Yes	No	No	Yes	No	No		No
MOF-403	Yes	Yes	No	No	No	No	Yes	Yes	No	No	Yes	No	No		No
MOF-404	No														No
MOF-405	Yes	Yes	Yes	No	No	No	No	No	No	No	Yes	Yes	No		No
MOF-406	Yes	Yes	No	No	No	No	Yes	No	No	No	Yes	No	No		No
MOF-407	Yes	Yes	Yes	No	No	No	No	Yes	No	No	No	No	No		No
MOF-408	Yes	No	Yes	No	No	No	No	Yes	No	No	Yes	No	No		No
MOF-409	Yes	No	Yes	No	No	No	No	Yes	No	No	Yes	No	No		No
MOF-410	Yes	Yes	No	No	No	No	No	No	No	No	Yes	No	No		No
MOF-411	No														No
MOF-412	Yes	Yes	No	No	Yes	No	No	No	No	No	Yes	No	No		No
MOF-413	Yes	Yes	Yes	No	No	No	No	Yes	No	No	Yes	No	No		No
MOF-414	Yes	Yes	Yes	No	No	No	Yes	Yes	No	No	Yes	No	No		No
MOF-415	Yes	Yes	Yes	No	No	No	No	Yes	No	No	Yes	No	No		No
MOF-416	Yes	Yes	Yes	No	No	No	Yes	No	No	Yes	Yes	No	No		No
MOF-417	Yes	No	No	Yes	No	Yes	Yes	No	Yes	No	Yes	No	No		No
MOF-418	Yes	No	No	No	No	Yes	No	Yes	Yes	No	No	Yes	No		No
MOF-419	Yes	Yes	No	Yes	Yes	Yes	Yes	No	Yes	Yes	Yes	No	No		No
MOF-420	Yes	No	Yes	No	No	No	No	No	No	No	Yes	No	No		No
MOF-421	Yes	Yes	No	No	No	No	Yes	Yes	No	Yes	Yes	No	No		No
MOF-422	Yes	No	No	No	No	No	No	No	No	No	Yes	No	Yes	Dizziness	No
MOF-423	Yes	No	No	No	No	No	Yes	Yes	No	No	Yes	No	No		No
MOF-424	No														No
MOF-425	No														No
MOF-426	Yes	Yes	No	No	No	No	Yes	No	No	No	Yes	No	No		No
MOF-427	Yes	No	Yes	No	Yes	Yes	No	No	No	No	Yes	No	No		No
MOF-428	Yes	No	Yes	No	No	Yes	No	Yes	No	Yes	Yes	No	No		No
MOF-429	Yes	No	No	No	Yes	No	Yes	Yes	No	Yes	Yes	No	No		No
MOF-430	Yes	Yes	No	No	No	No	No	Yes	No	No	Yes	No	No		No
MOF-431	No														No
MOF-432	Yes	No	Yes	No	No	No	Yes	Yes	No	No	Yes	No	No		No
MOF-433	Yes	Yes	Yes	No	No	No	Yes	Yes	No	No	Yes	No	No		No
MOF-434	Yes	Yes	No	No	No	Yes	Yes	Yes	No	No	Yes	No	No		No
MOF-435	No														No
MOF-436	Yes	No	No	No	No	No	No	Yes	No	No	Yes	No	No		No
MOF-437	No														No
MOF-438	No														Yes	Yes	Yes	No	Yes
MOF-439	Yes	No	No	No	No	Yes	No	Yes	No	No	Yes	No	No	Chest pain	No
MOF-440	Yes	No	No	No	No	No	No	Yes	Yes	Yes	Yes	No	No		No
MOF-441	Yes	Yes	Yes	No	No	Yes	No	Yes	No	No	Yes	No	No	Chest pain	No
MOF-442	No														No
MOF-443	Yes	Yes	No	No	No	No	Yes	Yes	No	No	Yes	No	No		Yes	Yes	No	No	Yes
MOF-444	Yes	Yes	No	No	No	No	No	No	No	No	Yes	No	No		No
MOF-445	Yes	No	No	No	No	No	No	Yes	No	No	Yes	No	No		No
MOF-446	Yes	Yes	Yes	No	No	No	Yes	Yes	No	No	Yes	No	No		No
MOF-447	Yes	Yes	No	No	No	No	No	Yes	No	No	Yes	No	No		Yes	Yes	Yes	Yes	Yes
MOF-448	Yes	Yes	Yes	No	No	No	Yes	Yes	No	Yes	Yes	No	No		No
MOF-449	Yes	No	No	No	No	No	No	Yes	No	No	Yes	No	No		Yes	No	No	No	Yes
MOF-450	Yes	Yes	Yes	No	No	No	No	Yes	No	No	Yes	No	No		Yes	No	No	Yes	Yes
MOF-451	Yes	No	No	No	No	No	Yes	Yes	No	No	Yes	No	Yes		No
MOF-452	Yes	Yes	No	No	No	Yes	No	Yes	No	No	Yes	No	No	Chest pain	No
MOF-453	Yes	Yes	Yes	No	No	No	No	Yes	No	No	Yes	No	No		No
MOF-454	Yes	No	Yes	No	No	No	No	No	No	No	Yes	No	No		No
MOF-455	Yes	Yes	Yes	No	No	No	Yes	No	No	No	Yes	No	No		No
MOF-456	Yes	Yes	Yes	No	Yes	No	Yes	No	No	No	Yes	No	No		No
MOF-457	No														No
MOF-458	Yes	Yes	No	No	No	No	No	Yes	No	No	Yes	No	No		No
MOF-459	Yes	No	No	Yes	Yes	Yes	Yes	Yes	No	No	Yes	No	Yes		Yes	Yes	Yes	Yes	Yes
MOF-460	No														No
MOF-461	Yes	Yes	No	No	No	No	Yes	Yes	No	No	Yes	No	No		No
MOF-462	Yes	No	Yes	No	No	No	Yes	No	No	No	Yes	No	Yes		No
MOF-463	Yes	Yes	Yes	No	No	No	No	No	No	No	Yes	No	No		No
MOF-464	Yes	Yes	No	No	No	Yes	No	No	No	No	Yes	No	No		No
MOF-465	Yes	Yes	No	No	No	Yes	Yes	No	No	No	Yes	No	No		No
MOF-466	Yes	Yes	No	No	No	No	Yes	Yes	No	No	Yes	No	No		No
MOF-467	Yes	Yes	No	No	No	No	No	Yes	No	No	Yes	No	No	Chest pain	No
MOF-468	Yes	No	No	No	No	Yes	Yes	Yes	Yes	Yes	Yes	Yes	No		Yes	Yes	Yes	No	Yes
MOF-469	Yes	Yes	No	Yes	Yes	Yes	Yes	Yes	Yes	Yes	Yes	No	No		No
MOF-470	Yes	Yes	No	No	No	No	No	No	No	Yes	Yes	Yes	No	Chest pain	Yes	No	No	No	Yes
MOF-471	Yes	Yes	No	No	No	No	Yes	Yes	No	No	Yes	No	No	Chest pain	No
MOF-472	Yes	Yes	No	No	No	No	Yes	Yes	No	No	Yes	No	No		No
MOF-473	Yes	No	Yes	Yes	Yes	No	Yes	Yes	No	No	Yes	No	No		No
MOF-474	Yes	No	Yes	No	No	No	No	Yes	No	No	Yes	No	No		No
MOF-475	No														No
MOF-476	Yes	Yes	No	No	No	Yes	Yes	No	No	No	Yes	No	No		No
MOF-477	Yes	No	Yes	No	No	Yes	Yes	Yes	No	No	Yes	No	No		No
MOF-478	Yes	No	Yes	No	No	No	Yes	No	No	No	Yes	No	No		Yes	Yes	Yes	No	Yes
MOF-479	Yes	Yes	Yes	No	No	No	No	No	No	Yes	Yes	No	No	Chest pain	No
MOF-480	Yes	Yes	No	No	No	No	Yes	Yes	No	No	Yes	No	No		No
MOF-481	Yes	Yes	No	No	No	Yes	Yes	Yes	No	Yes	Yes	No	No		No
MOF-482	No														No
MOF-483	Yes	Yes	No	No	No	No	Yes	Yes	No	No	Yes	No	No	Chest pain	Yes	No	Yes	Yes	Yes
MOF-484	Yes	Yes	Yes	No	No	No	Yes	Yes	No	No	Yes	No	No		No
MOF-485	No														No
MOF-486	Yes	No	No	No	No	No	Yes	Yes	No	No	Yes	No	No		No
MOF-487	Yes	Yes	No	No	No	No	Yes	Yes	No	No	Yes	No	No		No
MOF-488	Yes	Yes	No	No	No	Yes	Yes	Yes	No	No	Yes	No	No		No
MOF-489	Yes	Yes	Yes	Yes	Yes	Yes	Yes	Yes	Yes	No	Yes	No	No		Yes	Yes	Yes	No	No
MOF-490	Yes	No	Yes	No	No	Yes	No	Yes	No	No	Yes	No	No	Chest pain	No
MOF-491	Yes	Yes	No	No	No	No	No	No	No	No	Yes	No	No		No
MOF-492	Yes	No	No	No	No	No	No	No	No	No	Yes	No	No		No
MOF-493	Yes	Yes	Yes	Yes	Yes	No	Yes	Yes	No	No	Yes	No	No		Yes	No	No	Yes	Yes
MOF-494	No														No
MOF-495	No														No
MOF-496	Yes	Yes	No	No	Yes	Yes	Yes	No	No	No	Yes	No	No		No
MOF-497	No														No
MOF-498	Yes	No	No	No	No	No	No	No	No	No	Yes	No	No		Yes	Yes	Yes	No	Yes
MOF-499	Yes	Yes	Yes	Yes	Yes	Yes	Yes	Yes	Yes	No	Yes	Yes	No		No
MOF-500	Yes	No	No	No	No	No	No	No	No	No	Yes	No	No	Chest pain	No
MOF-501	No														No
MOF-502	Yes	Yes	No	No	No	Yes	Yes	Yes	No	No	Yes	No	No		No
MOF-503	Yes	No	Yes	No	No	Yes	Yes	No	No	No	Yes	No	No		No
MOF-504	Yes	Yes	No	No	No	Yes	Yes	Yes	No	No	Yes	No	No		No
MOF-505	Yes	No	No	No	No	No	No	Yes	No	Yes	Yes	No	No		No
MOF-506	Yes	Yes	No	No	No	No	No	Yes	No	No	Yes	No	No		No
MOF-507	Yes	Yes	Yes	Yes	Yes	No	No	Yes	No	No	Yes	No	No		No
MOF-508	Yes	Yes	No	Yes	Yes	No	No	Yes	No	No	Yes	No	No		No
MOF-509	Yes	Yes	No	No	No	Yes	Yes	Yes	No	No	Yes	Yes	No		No
MOF-510	No														No
MOF-511	Yes	No	Yes	No	No	No	Yes	Yes	No	No	Yes	No	No		No
MOF-512	No														No
MOF-513	Yes	Yes	No	No	No	Yes	Yes	Yes	Yes	No	Yes	No	No		No
MOF-514	Yes	Yes	Yes	No	Yes	Yes	Yes	Yes	No	No	Yes	No	No		No
MOF-515	Yes	No	Yes	No	No	No	Yes	Yes	No	No	Yes	No	No		Yes	Yes	Yes	No	Yes
MOF-516	Yes	Yes	Yes	No	No	No	Yes	No	No	Yes	No	Yes	No		No
MOF-517	Yes	No	No	No	No	No	Yes	Yes	No	No	Yes	No	No	Dizziness	No
MOF-518	No														No
MOF-519	Yes	Yes	Yes	No	Yes	Yes	Yes	No	No	No	Yes	No	No	Chest pain	Yes	Yes	Yes	Yes	Yes
MOF-520	Yes	Yes	Yes	No	No	No	Yes	No	No	No	Yes	No	No		No
MOF-521	No														No
MOF-522	Yes	No	Yes	No	No	Yes	Yes	No	No	No	Yes	No	No		No
MOF-523	Yes	No	Yes	No	No	No	Yes	No	No	No	Yes	No	No		No
MOF-524	Yes	Yes	Yes	No	Yes	No	Yes	Yes	No	No	Yes	No	No		No
MOF-525	Yes	No	Yes	No	No	No	Yes	Yes	Yes	No	Yes	No	No		No
MOF-526	Yes	No	No	No	Yes	Yes	Yes	No	No	No	Yes	No	No		No
